# Supplementary material for: Ag–thiolate interactions to enable an ultrasensitive and stretchable MXene strain sensor with high temporospatial resolution
Source: Nat Commun. 2024 Jun 25;15:5354. doi: 10.1038/s41467-024-49787-9 (PMC11200319; doi:10.1038/s41467-024-49787-9)
Supplement: Supplementary file 6 — Source Data [file 41467_2024_49787_MOESM6_ESM.xlsx]

## Sheet: Fig. 2b
		MXene		S-MXene		KH580
	400.157	79.9679	480.157	46.34	399.675	90
	400.639	79.7408	480.639	45.928	400.157	106.057
	401.121	79.5996	481.121	45.5019	400.639	106.09
	401.603	79.5855	481.603	45.0998	401.121	106.124
	402.085	79.7356	482.085	44.7417	401.603	106.154
	402.567	80.0493	482.567	44.4306	402.085	106.179
	403.05	80.4682	483.05	44.1574	402.567	106.198
	403.532	80.8841	483.532	43.9123	403.05	106.213
	404.014	81.1673	484.014	43.6951	403.532	106.228
	404.496	81.2256	484.496	43.5189	404.014	106.245
	404.978	81.0384	484.978	43.4071	404.496	106.266
	405.46	80.6805	485.46	43.3828	404.978	106.287
	405.942	80.2906	485.942	43.4549	405.46	106.302
	406.424	80.0302	486.424	43.6119	405.942	106.308
	406.906	80.0178	486.906	43.8228	406.424	106.303
	407.389	80.2848	487.389	44.0507	406.906	106.291
	407.871	80.7783	487.871	44.2663	407.389	106.274
	408.353	81.3828	488.353	44.4618	407.871	106.258
	408.835	81.9461	488.835	44.6582	408.353	106.245
	409.317	82.3718	489.317	44.8838	408.835	106.233
	409.799	82.6549	489.799	45.1584	409.317	106.219
	410.281	82.8036	490.281	45.485	409.799	106.2
	410.763	82.7443	490.763	45.8659	410.281	106.174
	411.245	82.5562	491.245	46.2463	410.763	106.144
	411.728	82.2833	491.728	46.6129	411.245	106.112
	412.21	81.9682	492.21	46.9431	411.728	106.082
	412.692	81.6379	492.692	47.222	412.21	106.055
	413.174	81.2993	493.174	47.4764	412.692	106.029
	413.656	81.0097	493.656	47.7245	413.174	106.002
	414.138	80.9087	494.138	47.9439	413.656	105.97
	414.62	80.8211	494.62	48.171	414.138	105.932
	415.103	80.766	495.103	48.3897	414.62	105.888
	415.585	80.7054	495.585	48.5714	415.103	105.843
	416.067	80.5897	496.067	48.6989	415.585	105.797
	416.549	80.3754	496.549	48.776	416.067	105.752
	417.031	80.0452	497.031	48.8349	416.549	105.706
	417.513	79.6226	497.513	48.9424	417.031	105.66
	417.995	79.1973	497.995	49.102	417.513	105.611
	418.477	78.8184	498.477	49.3218	417.995	105.564
	418.959	78.4603	498.959	49.615	418.477	105.523
	419.442	78.1923	499.442	49.9194	418.959	105.495
	419.924	78.0422	499.924	50.1323	419.442	105.482
	420.406	78.0154	500.406	50.2156	419.924	105.482
	420.888	78.0741	500.888	50.2082	420.406	105.487
	421.37	78.2094	501.37	50.1742	420.888	105.49
	421.852	78.473	501.852	50.0929	421.37	105.485
	422.334	78.7207	502.334	50.0722	421.852	105.472
	422.816	78.9173	502.816	50.1174	422.334	105.453
	423.298	79.0188	503.298	50.2233	422.816	105.432
	423.781	78.9953	503.781	50.4179	423.298	105.413
	424.263	78.8605	504.263	50.5785	423.781	105.4
	424.745	78.6713	504.745	50.6982	424.263	105.392
	425.227	78.5092	505.227	50.7951	424.745	105.388
	425.709	78.4364	505.709	50.8815	425.227	105.384
	426.191	78.4677	506.191	50.9231	425.709	105.379
	426.673	78.6114	506.673	50.9721	426.191	105.371
	427.155	78.8207	507.155	51.0327	426.673	105.363
	427.637	79.0396	507.637	51.0887	427.155	105.356
	428.12	79.2215	508.12	51.1238	427.637	105.349
	428.602	79.3383	508.602	51.1374	428.12	105.342
	429.084	79.3958	509.084	51.1062	428.602	105.334
	429.566	79.4122	509.566	51.0606	429.084	105.321
	430.048	79.3534	510.048	50.9896	429.566	105.302
	430.53	79.21	510.53	50.9386	430.048	105.279
	431.012	79.022	511.012	50.9044	430.53	105.252
	431.494	78.7711	511.494	50.9008	431.012	105.225
	431.977	78.4752	511.977	50.9154	431.494	105.199
	432.459	78.1725	512.459	50.9317	431.977	105.173
	432.941	77.9211	512.941	50.9392	432.459	105.146
	433.423	77.7604	513.423	50.9126	432.941	105.117
	433.905	77.7079	513.905	50.8691	433.423	105.084
	434.387	77.7347	514.387	50.8103	433.905	105.046
	434.869	77.8181	514.869	50.7608	434.387	105.006
	435.351	77.9276	515.351	50.7399	434.869	104.963
	435.834	78.0317	515.833	50.7569	435.351	104.92
	436.316	78.1106	516.316	50.8143	435.834	104.876
	436.798	78.1979	516.798	50.8969	436.316	104.83
	437.28	78.3572	517.28	50.9297	436.798	104.781
	437.762	78.4935	517.762	50.9637	437.28	104.729
	438.244	78.5927	518.244	50.9665	437.762	104.674
	438.726	78.678	518.726	50.9098	438.244	104.617
	439.208	78.7074	519.208	50.8033	438.726	104.56
	439.69	78.6731	519.69	50.6631	439.208	104.502
	440.173	78.5895	520.173	50.5293	439.69	104.446
	440.655	78.494	520.655	50.4067	440.173	104.388
	441.137	78.429	521.137	50.3037	440.655	104.33
	441.619	78.4066	521.619	50.2172	441.137	104.269
	442.101	78.4453	522.101	50.1768	441.619	104.207
	442.583	78.511	522.583	50.1267	442.101	104.145
	443.065	78.5809	523.065	50.0823	442.583	104.085
	443.547	78.6294	523.547	50.0557	443.065	104.029
	444.029	78.6659	524.029	50.0435	443.547	103.977
	444.512	78.6856	524.512	50.0256	444.029	103.928
	444.994	78.7079	524.994	50.0837	444.512	103.88
	445.476	78.8233	525.476	50.1383	444.994	103.834
	445.958	78.9679	525.958	50.1908	445.476	103.787
	446.44	79.1157	526.44	50.235	445.958	103.741
	446.922	79.2455	526.922	50.2587	446.44	103.698
	447.404	79.3338	527.404	50.2548	446.922	103.657
	447.886	79.3645	527.886	50.2275	447.404	103.622
	448.368	79.4077	528.369	50.1664	447.886	103.591
	448.851	79.3968	528.851	50.0914	448.368	103.563
	449.333	79.3509	529.333	50.0417	448.851	103.538
	449.815	79.3205	529.815	49.9972	449.333	103.514
	450.297	79.2777	530.297	49.9228	449.815	103.492
	450.779	79.2105	530.779	49.8228	450.297	103.471
	451.261	79.1447	531.261	49.7263	450.779	103.452
	451.743	79.08	531.743	49.6232	451.261	103.437
	452.226	79.0385	532.226	49.5223	451.743	103.426
	452.708	79.0378	532.708	49.4342	452.226	103.418
	453.19	79.0791	533.19	49.3917	452.708	103.412
	453.672	79.1488	533.672	49.3351	453.19	103.407
	454.154	79.2219	534.154	49.2686	453.672	103.403
	454.636	79.2806	534.636	49.192	454.154	103.4
	455.118	79.3143	535.118	49.1067	454.636	103.398
	455.6	79.3168	535.6	49.0093	455.118	103.398
	456.082	79.3166	536.082	48.919	455.6	103.4
	456.565	79.3432	536.564	48.8547	456.082	103.403
	457.047	79.4223	537.047	48.8206	456.565	103.409
	457.529	79.5298	537.529	48.8299	457.047	103.418
	458.011	79.6487	538.011	48.8614	457.529	103.431
	458.493	79.7832	538.493	48.8529	458.011	103.448
	458.975	79.8232	538.975	48.8442	458.493	103.469
	459.457	79.8217	539.457	48.8186	458.975	103.494
	459.939	79.819	539.939	48.7269	459.457	103.519
	460.421	79.7631	540.421	48.6491	459.939	103.542
	460.904	79.7127	540.904	48.5759	460.421	103.563
	461.386	79.6734	541.386	48.5112	460.904	103.58
	461.868	79.6471	541.868	48.4624	461.386	103.595
	462.35	79.6131	542.35	48.4144	461.868	103.608
	462.832	79.5792	542.832	48.3643	462.35	103.622
	463.314	79.5473	543.314	48.2983	462.832	103.638
	463.796	79.5066	543.796	48.1989	463.314	103.656
	464.278	79.4734	544.278	48.1091	463.796	103.676
	464.76	79.4515	544.76	48.0199	464.278	103.697
	465.243	79.4362	545.243	47.9697	464.76	103.719
	465.725	79.4219	545.725	47.914	465.243	103.741
	466.207	79.3841	546.207	47.8836	465.725	103.766
	466.689	79.3224	546.689	47.8785	466.207	103.793
	467.171	79.2301	547.171	47.8726	466.689	103.825
	467.653	79.1192	547.653	47.8653	467.171	103.86
	468.135	79.005	548.135	47.8512	467.653	103.898
	468.617	78.897	548.617	47.8297	468.135	103.938
	469.099	78.8062	549.1	47.7938	468.617	103.978
	469.582	78.7134	549.582	47.7616	469.099	104.018
	470.064	78.6266	550.064	47.7295	469.582	104.06
	470.546	78.5497	550.546	47.6867	470.064	104.103
	471.028	78.5293	551.028	47.638	470.546	104.15
	471.51	78.5225	551.51	47.6001	471.028	104.2
	471.992	78.5737	551.992	47.5488	471.51	104.255
	472.474	78.6618	552.474	47.4783	471.992	104.314
	472.957	78.7632	552.957	47.4435	472.474	104.377
	473.439	78.8692	553.439	47.387	472.957	104.443
	473.921	78.9267	553.921	47.3544	473.439	104.511
	474.403	78.9332	554.403	47.3389	473.921	104.581
	474.885	78.9429	554.885	47.334	474.403	104.651
	475.367	78.9245	555.367	47.3714	474.885	104.722
	475.849	78.9221	555.849	47.4051	475.367	104.792
	476.331	78.9605	556.331	47.4616	475.849	104.861
	476.813	79.0566	556.813	47.5195	476.331	104.93
	477.296	79.1566	557.295	47.5675	476.813	104.999
	477.778	79.258	557.778	47.6101	477.296	105.069
	478.26	79.2689	558.26	47.6384	477.778	105.141
	478.742	79.2239	558.742	47.6429	478.26	105.213
	479.224	79.1158	559.224	47.6417	478.742	105.286
	479.706	78.9336	559.706	47.6217	479.224	105.358
	480.188	78.6991	560.188	47.6103	479.706	105.43
	480.67	78.5088	560.67	47.5872	480.188	105.499
	481.152	78.3318	561.153	47.566	480.67	105.568
	481.635	78.1841	561.635	47.5373	481.152	105.634
	482.117	78.0365	562.117	47.5292	481.635	105.7
	482.599	77.9073	562.599	47.5363	482.117	105.763
	483.081	77.7864	563.081	47.5501	482.599	105.824
	483.563	77.6979	563.563	47.5983	483.081	105.882
	484.045	77.6519	564.045	47.633	483.563	105.937
	484.527	77.6484	564.527	47.6836	484.045	105.991
	485.009	77.6869	565.009	47.7312	484.527	106.043
	485.491	77.7069	565.491	47.7596	485.009	106.095
	485.974	77.7511	565.974	47.8026	485.491	106.146
	486.456	77.699	566.456	47.8173	485.974	106.197
	486.938	77.5937	566.938	47.8252	486.456	106.246
	487.42	77.462	567.42	47.8389	486.938	106.293
	487.902	77.3189	567.902	47.8651	487.42	106.339
	488.384	77.1842	568.384	47.9074	487.902	106.384
	488.866	77.0785	568.866	47.9614	488.384	106.43
	489.348	77.0168	569.348	48.0013	488.866	106.477
	489.831	76.9974	569.831	48.0435	489.348	106.525
	490.313	76.988	570.313	48.0705	489.831	106.576
	490.795	76.9776	570.795	48.0878	490.313	106.628
	491.277	76.9587	571.277	48.0982	490.795	106.682
	491.759	76.9009	571.759	48.0881	491.277	106.737
	492.241	76.8009	572.241	48.0797	491.759	106.795
	492.723	76.7058	572.723	48.0726	492.241	106.855
	493.205	76.5459	573.205	48.0481	492.723	106.918
	493.688	76.419	573.688	48.028	493.205	106.983
	494.17	76.2716	574.17	48.011	493.688	107.048
	494.652	76.1322	574.652	47.9716	494.17	107.113
	495.134	76.0139	575.134	47.9291	494.652	107.177
	495.616	75.9148	575.616	47.9164	495.134	107.24
	496.098	75.8435	576.098	47.9261	495.616	107.302
	496.58	75.7912	576.58	47.951	496.098	107.364
	497.062	75.7637	577.062	47.9643	496.58	107.427
	497.544	75.7537	577.544	48.0048	497.062	107.489
	498.027	75.7568	578.027	48.0397	497.544	107.55
	498.509	75.8236	578.509	48.0516	498.027	107.607
	498.991	75.8455	578.991	48.1114	498.509	107.659
	499.473	75.8675	579.473	48.1412	498.991	107.706
	499.955	75.8722	579.955	48.1474	499.473	107.749
	500.437	75.8228	580.437	48.1686	499.955	107.789
	500.919	75.7159	580.919	48.1917	500.437	107.828
	501.401	75.5422	581.401	48.2097	500.919	107.865
	501.884	75.3032	581.884	48.203	501.401	107.902
	502.366	75.0418	582.366	48.2042	501.884	107.937
	502.848	74.7965	582.848	48.2006	502.366	107.971
	503.33	74.5993	583.33	48.1881	502.848	108.003
	503.812	74.466	583.812	48.1726	503.33	108.034
	504.294	74.3796	584.294	48.1525	503.812	108.065
	504.776	74.3394	584.776	48.1335	504.294	108.094
	505.258	74.3329	585.258	48.1075	504.776	108.123
	505.74	74.3488	585.74	48.1123	505.258	108.15
	506.223	74.3719	586.222	48.135	505.74	108.174
	506.705	74.4296	586.705	48.1468	506.223	108.196
	507.187	74.5024	587.187	48.1685	506.705	108.215
	507.669	74.5614	587.669	48.2006	507.187	108.234
	508.151	74.5951	588.151	48.2344	507.669	108.253
	508.633	74.5827	588.633	48.2611	508.151	108.273
	509.115	74.54	589.115	48.2714	508.633	108.294
	509.597	74.4599	589.597	48.2652	509.115	108.315
	510.079	74.2976	590.08	48.2717	509.597	108.334
	510.562	74.1769	590.562	48.2589	510.079	108.353
	511.044	74.0798	591.044	48.2164	510.562	108.371
	511.526	73.9666	591.526	48.1961	511.044	108.389
	512.008	73.884	592.008	48.1753	511.526	108.409
	512.49	73.8397	592.49	48.161	512.008	108.43
	512.972	73.8318	592.972	48.1533	512.49	108.453
	513.454	73.8444	593.454	48.1449	512.972	108.475
	513.936	73.8772	593.936	48.142	513.454	108.495
	514.418	73.9139	594.418	48.1428	513.936	108.511
	514.901	73.9314	594.901	48.1448	514.418	108.525
	515.383	73.9043	595.383	48.1466	514.901	108.538
	515.865	73.8154	595.865	48.148	515.383	108.551
	516.347	73.682	596.347	48.1416	515.865	108.566
	516.829	73.519	596.829	48.1501	516.347	108.584
	517.311	73.3104	597.311	48.1659	516.829	108.605
	517.793	73.1723	597.793	48.1692	517.311	108.629
	518.275	73.104	598.275	48.1394	517.793	108.654
	518.758	73.0744	598.758	48.1674	518.275	108.681
	519.24	73.1019	599.24	48.2111	518.758	108.71
	519.722	73.1531	599.722	48.2559	519.24	108.742
	520.204	73.197	600.204	48.2945	519.722	108.776
	520.686	73.211	600.686	48.3179	520.204	108.807
	521.168	73.188	601.168	48.3172	520.686	108.83
	521.65	73.1346	601.65	48.2858	521.168	108.835
	522.132	73.0654	602.132	48.2186	521.65	108.815
	522.615	72.9793	602.615	48.1225	522.132	108.763
	523.097	72.9109	603.097	47.9894	522.615	108.682
	523.579	72.8513	603.579	47.8356	523.097	108.577
	524.061	72.7457	604.061	47.7049	523.579	108.465
	524.543	72.6223	604.543	47.624	524.061	108.365
	525.025	72.489	605.025	47.5773	524.543	108.296
	525.507	72.3376	605.507	47.6042	525.025	108.276
	525.989	72.2301	605.989	47.678	525.507	108.312
	526.471	72.1465	606.471	47.8007	525.989	108.401
	526.954	72.0675	606.954	47.9753	526.471	108.529
	527.436	71.9617	607.436	48.1736	526.954	108.675
	527.918	71.8725	607.918	48.3445	527.436	108.817
	528.4	71.7672	608.4	48.4869	527.918	108.94
	528.882	71.6435	608.882	48.5982	528.4	109.033
	529.364	71.5098	609.364	48.6826	528.882	109.096
	529.846	71.3777	609.846	48.7471	529.364	109.135
	530.328	71.2552	610.328	48.7978	529.846	109.159
	530.811	71.1427	610.811	48.8376	530.328	109.175
	531.293	71.0328	611.293	48.8661	530.811	109.189
	531.775	70.9153	611.775	48.882	531.293	109.203
	532.257	70.7826	612.257	48.8853	531.775	109.216
	532.739	70.6347	612.739	48.879	532.257	109.228
	533.221	70.4796	613.221	48.8691	532.739	109.237
	533.703	70.3297	613.703	48.862	533.221	109.246
	534.185	70.1932	614.185	48.8633	533.703	109.255
	534.667	70.072	614.667	48.8758	534.185	109.267
	535.149	69.9611	615.149	48.8988	534.667	109.281
	535.632	69.852	615.632	48.9297	535.149	109.297
	536.114	69.7361	616.114	48.9654	535.632	109.313
	536.596	69.6104	616.596	49.0038	536.114	109.325
	537.078	69.4787	617.078	49.0441	536.596	109.334
	537.56	69.3487	617.56	49.0852	537.078	109.34
	538.042	69.227	618.042	49.1264	537.56	109.345
	538.524	69.1141	618.524	49.1667	538.042	109.352
	539.006	69.0196	619.006	49.1968	538.524	109.36
	539.489	68.9278	619.489	49.2182	539.006	109.37
	539.971	68.8009	619.971	49.2467	539.489	109.381
	540.453	68.6536	620.453	49.2729	539.971	109.391
	540.935	68.4859	620.935	49.2991	540.453	109.4
	541.417	68.2739	621.417	49.3421	540.935	109.408
	541.899	68.0823	621.899	49.371	541.417	109.417
	542.381	67.8964	622.381	49.3965	541.899	109.429
	542.863	67.7219	622.863	49.4159	542.381	109.443
	543.346	67.5655	623.346	49.4267	542.863	109.458
	543.828	67.4309	623.828	49.4508	543.346	109.472
	544.31	67.3213	624.31	49.4506	543.828	109.483
	544.792	67.2353	624.792	49.4496	544.31	109.49
	545.274	67.1684	625.274	49.4422	544.792	109.494
	545.756	67.1117	625.756	49.4605	545.274	109.498
	546.238	67.0592	626.238	49.4723	545.756	109.503
	546.72	66.9958	626.72	49.4854	546.238	109.51
	547.202	66.9201	627.202	49.4942	546.72	109.52
	547.685	66.8352	627.685	49.4967	547.202	109.531
	548.167	66.752	628.167	49.4945	547.685	109.541
	548.649	66.6912	628.649	49.4882	548.167	109.55
	549.131	66.6489	629.131	49.4915	548.649	109.557
	549.613	66.6456	629.613	49.502	549.131	109.564
	550.095	66.6821	630.095	49.5215	549.613	109.572
	550.577	66.7527	630.577	49.5485	550.095	109.582
	551.059	66.8483	631.059	49.5797	550.577	109.593
	551.542	66.9588	631.542	49.6135	551.059	109.603
	552.024	67.0764	632.024	49.6369	551.542	109.611
	552.506	67.1958	632.506	49.6467	552.024	109.616
	552.988	67.3134	632.988	49.6761	552.506	109.618
	553.47	67.4272	633.47	49.7023	552.988	109.619
	553.952	67.5252	633.952	49.7251	553.47	109.621
	554.434	67.6014	634.434	49.7402	553.952	109.625
	554.916	67.652	634.916	49.744	554.434	109.631
	555.398	67.6767	635.398	49.7368	554.916	109.637
	555.881	67.6835	635.881	49.7224	555.398	109.642
	556.363	67.6877	636.363	49.706	555.881	109.646
	556.845	67.7028	636.845	49.6964	556.363	109.65
	557.327	67.7424	637.327	49.6992	556.845	109.653
	557.809	67.8136	637.809	49.7165	557.327	109.658
	558.291	67.9167	638.291	49.7459	557.809	109.666
	558.773	68.0593	638.773	49.7751	558.291	109.674
	559.255	68.2213	639.255	49.8262	558.773	109.681
	559.737	68.3721	639.737	49.8626	559.255	109.687
	560.22	68.5196	640.22	49.8945	559.737	109.69
	560.702	68.6591	640.702	49.9226	560.22	109.692
	561.184	68.7894	641.184	49.9414	560.702	109.692
	561.666	68.8832	641.666	49.9669	561.184	109.693
	562.148	68.9964	642.148	49.9908	561.666	109.695
	562.63	69.1074	642.63	50.0096	562.148	109.7
	563.112	69.2154	643.112	50.0233	562.63	109.704
	563.594	69.3206	643.594	50.0322	563.112	109.708
	564.077	69.4219	644.077	50.0388	563.594	109.71
	564.559	69.5174	644.559	50.0463	564.077	109.712
	565.041	69.6042	645.041	50.0574	564.559	109.714
	565.523	69.6796	645.523	50.0734	565.041	109.716
	566.005	69.742	646.005	50.0933	565.523	109.72
	566.487	69.7908	646.487	50.1147	566.005	109.725
	566.969	69.8277	646.969	50.1342	566.487	109.729
	567.451	69.8546	647.451	50.1491	566.969	109.731
	567.933	69.8738	647.933	50.158	567.451	109.73
	568.416	69.8859	648.416	50.1894	567.933	109.727
	568.898	69.8937	648.898	50.1847	568.416	109.723
	569.38	69.9001	649.38	50.1757	568.898	109.721
	569.862	69.8991	649.862	50.1673	569.38	109.722
	570.344	69.8973	650.344	50.1599	569.862	109.724
	570.826	69.9006	650.826	50.1553	570.344	109.728
	571.308	69.9085	651.308	50.157	570.826	109.731
	571.79	69.9193	651.79	50.1668	571.308	109.733
	572.273	69.9279	652.273	50.1844	571.79	109.734
	572.755	69.931	652.755	50.2064	572.273	109.735
	573.237	69.9171	653.237	50.2328	572.755	109.736
	573.719	69.8893	653.719	50.2592	573.237	109.737
	574.201	69.8551	654.201	50.2841	573.719	109.738
	574.683	69.8267	654.683	50.3076	574.201	109.737
	575.165	69.8187	655.165	50.3311	574.683	109.734
	575.647	69.8406	655.647	50.3562	575.165	109.728
	576.13	69.8923	656.13	50.3825	575.647	109.721
	576.612	69.9618	656.612	50.4077	576.13	109.714
	577.094	70.0294	657.094	50.428	576.612	109.71
	577.576	70.0734	657.576	50.44	577.094	109.709
	578.058	70.0757	658.058	50.4428	577.576	109.711
	578.54	70.0285	658.54	50.4385	578.058	109.713
	579.022	69.9346	659.022	50.4327	578.54	109.714
	579.504	69.8066	659.504	50.4316	579.022	109.714
	579.986	69.6609	659.986	50.4398	579.504	109.713
	580.468	69.5151	660.468	50.4585	579.986	109.711
	580.951	69.3843	660.951	50.4847	580.468	109.71
	581.433	69.2786	661.433	50.5131	580.951	109.711
	581.915	69.2038	661.915	50.5388	581.433	109.711
	582.397	69.1609	662.397	50.5592	581.915	109.711
	582.879	69.1466	662.879	50.5757	582.397	109.709
	583.361	69.1532	663.361	50.5922	582.879	109.704
	583.843	69.1686	663.843	50.6132	583.361	109.697
	584.325	69.1796	664.325	50.641	583.843	109.689
	584.808	69.1721	664.808	50.6748	584.325	109.683
	585.29	69.1355	665.29	50.7109	584.808	109.68
	585.772	69.0655	665.772	50.7445	585.29	109.678
	586.254	68.9647	666.254	50.772	585.772	109.678
	586.736	68.8414	666.736	50.7923	586.254	109.677
	587.218	68.7076	667.218	50.8067	586.736	109.676
	587.7	68.5714	667.7	50.8173	587.218	109.674
	588.182	68.448	668.182	50.8257	587.7	109.671
	588.664	68.3512	668.664	50.8324	588.182	109.669
	589.147	68.2905	669.147	50.8366	588.664	109.668
	589.629	68.2676	669.629	50.8381	589.147	109.666
	590.111	68.2756	670.111	50.8386	589.629	109.662
	590.593	68.2998	670.593	50.8418	590.111	109.656
	591.075	68.3222	671.075	50.8524	590.593	109.647
	591.557	68.3255	671.557	50.8738	591.075	109.636
	592.039	68.2978	672.039	50.9066	591.557	109.626
	592.521	68.236	672.521	50.947	592.039	109.617
	593.004	68.1466	673.004	50.9888	592.521	109.611
	593.486	68.0438	673.486	51.0253	593.004	109.607
	593.968	67.9448	673.968	51.0527	593.486	109.604
	594.45	67.8676	674.45	51.0716	593.968	109.601
	594.932	67.8249	674.932	51.0864	594.45	109.597
	595.414	67.8216	675.414	51.1029	594.932	109.591
	595.896	67.8546	675.896	51.1262	595.414	109.584
	596.378	67.9128	676.378	51.1582	595.896	109.577
	596.861	67.9819	676.861	51.1971	596.378	109.569
	597.343	68.0459	677.343	51.2388	596.861	109.561
	597.825	68.0922	677.825	51.2786	597.343	109.55
	598.307	68.1144	678.307	51.3141	597.825	109.536
	598.789	68.1118	678.789	51.3454	598.307	109.519
	599.271	68.0891	679.271	51.3743	598.789	109.5
	599.753	68.0534	679.753	51.4032	599.271	109.479
	600.235	68.0127	680.235	51.4337	599.753	109.459
	600.717	67.974	680.717	51.4654	600.235	109.44
	601.199	67.9425	681.199	51.4975	600.717	109.422
	601.682	67.9223	681.682	51.5286	601.199	109.403
	602.164	67.9159	682.164	51.5593	601.682	109.381
	602.646	67.9241	682.646	51.5911	602.164	109.356
	603.128	67.9452	683.128	51.6263	602.646	109.327
	603.61	67.9748	683.61	51.6667	603.128	109.294
	604.092	68.0059	684.092	51.7126	603.61	109.259
	604.574	68.0295	684.574	51.762	604.092	109.222
	605.057	68.0375	685.057	51.8125	604.574	109.182
	605.539	68.0257	685.539	51.8612	605.057	109.14
	606.021	67.9955	686.021	51.9061	605.539	109.096
	606.503	67.9543	686.503	51.9467	606.021	109.05
	606.985	67.9147	686.985	51.9831	606.503	109.003
	607.467	67.8917	687.467	52.0153	606.985	108.957
	607.949	67.8976	687.949	52.0431	607.467	108.915
	608.431	67.9406	688.431	52.0661	607.949	108.878
	608.913	68.0216	688.913	52.0843	608.431	108.847
	609.395	68.1348	689.395	52.099	608.913	108.821
	609.878	68.2686	689.878	52.1131	609.395	108.8
	610.36	68.4096	690.36	52.1298	609.878	108.786
	610.842	68.5452	690.842	52.1517	610.36	108.777
	611.324	68.6655	691.324	52.1794	610.842	108.774
	611.806	68.7654	691.806	52.2113	611.324	108.779
	612.288	68.8438	692.288	52.2443	611.806	108.792
	612.77	68.9038	692.77	52.2745	612.288	108.81
	613.252	68.9511	693.252	52.2992	612.77	108.833
	613.735	68.9926	693.735	52.3177	613.252	108.86
	614.217	69.0343	694.217	52.3306	613.735	108.888
	614.699	69.08	694.699	52.3396	614.217	108.919
	615.181	69.1301	695.181	52.3464	614.699	108.951
	615.663	69.1816	695.663	52.3529	615.181	108.985
	616.145	69.2286	696.145	52.361	615.663	109.021
	616.627	69.2646	696.627	52.3734	616.145	109.059
	617.109	69.2854	697.109	52.3939	616.627	109.098
	617.591	69.2902	697.591	52.4258	617.109	109.135
	618.074	69.2854	698.074	52.4711	617.591	109.171
	618.556	69.283	698.556	52.5283	618.074	109.205
	619.038	69.2973	699.038	52.5923	618.556	109.236
	619.52	69.3383	699.52	52.6552	619.038	109.266
	620.002	69.4088	700.002	52.7088	619.52	109.293
	620.484	69.5068	700.484	52.7476	620.002	109.318
	620.966	69.6251	700.966	52.771	620.484	109.34
	621.448	69.7559	701.448	52.7829	620.966	109.357
	621.931	69.8911	701.931	52.7903	621.448	109.37
	622.413	70.0241	702.413	52.8001	621.931	109.38
	622.895	70.1484	702.895	52.8162	622.413	109.388
	623.377	70.2591	703.377	52.8383	622.895	109.396
	623.859	70.3517	703.859	52.8631	623.377	109.402
	624.341	70.4252	704.341	52.8858	623.859	109.409
	624.823	70.4821	704.823	52.9038	624.341	109.413
	625.305	70.5296	705.305	52.9169	624.823	109.416
	625.788	70.5777	705.788	52.9276	625.305	109.416
	626.27	70.6361	706.27	52.9387	625.788	109.414
	626.752	70.7117	706.752	52.9519	626.27	109.411
	627.234	70.8054	707.234	52.9658	626.752	109.407
	627.716	70.9125	707.716	52.9778	627.234	109.401
	628.198	71.0229	708.198	52.9851	627.716	109.394
	628.68	71.1255	708.68	52.987	628.198	109.384
	629.162	71.2118	709.162	52.9858	628.68	109.37
	629.644	71.2778	709.644	52.9856	629.162	109.352
	630.126	71.3252	710.126	52.99	629.644	109.332
	630.609	71.3606	710.609	53	630.126	109.31
	631.091	71.3932	711.091	53.0124	630.609	109.289
	631.573	71.4321	711.573	53.0216	631.091	109.267
	632.055	71.4845	712.055	53.0215	631.573	109.246
	632.537	71.5546	712.537	53.0085	632.055	109.222
	633.019	71.6419	713.019	52.9835	632.537	109.195
	633.501	71.7428	713.501	52.951	633.019	109.164
	633.984	71.8505	713.984	52.9173	633.501	109.128
	634.466	71.9578	714.466	52.8871	633.984	109.088
	634.948	72.0571	714.948	52.8617	634.466	109.045
	635.43	72.1433	715.43	52.8386	634.948	108.999
	635.912	72.2149	715.912	52.8133	635.43	108.95
	636.394	72.2746	716.394	52.7814	635.912	108.898
	636.876	72.3282	716.876	52.7408	636.394	108.843
	637.358	72.3831	717.358	52.6916	636.876	108.785
	637.84	72.4467	717.84	52.6353	637.358	108.725
	638.322	72.5243	718.322	52.5724	637.84	108.665
	638.805	72.6182	718.805	52.5016	638.322	108.607
	639.287	72.7275	719.287	52.4194	638.805	108.551
	639.769	72.8488	719.769	52.3215	639.287	108.498
	640.251	72.9774	720.251	52.2051	639.769	108.448
	640.733	73.1087	720.733	52.0695	640.251	108.401
	641.215	73.2389	721.215	51.9164	640.733	108.358
	641.697	73.3658	721.697	51.7485	641.215	108.321
	642.179	73.4882	722.179	51.5674	641.697	108.289
	642.662	73.606	722.662	51.3724	642.179	108.266
	643.144	73.7192	723.144	51.1607	642.662	108.251
	643.626	73.8282	723.626	50.9278	643.144	108.245
	644.108	73.933	724.108	50.6699	643.626	108.248
	644.59	74.0329	724.59	50.3842	644.108	108.259
	645.072	74.1265	725.072	50.0694	644.59	108.278
	645.554	74.2124	725.554	49.7252	645.072	108.304
	646.036	74.2889	726.036	49.3521	645.554	108.337
	646.519	74.3558	726.519	48.951	646.036	108.377
	647.001	74.4146	727.001	48.5236	646.519	108.423
	647.483	74.4691	727.483	48.0731	647.001	108.473
	647.965	74.5245	727.965	47.6037	647.483	108.526
	648.447	74.584	728.447	47.1187	647.965	108.58
	648.929	74.6505	728.929	46.6185	648.447	108.633
	649.411	74.724	729.411	46.0991	648.929	108.685
	649.893	74.8035	729.893	45.5522	649.411	108.735
	650.375	74.8861	730.375	44.9661	649.893	108.784
	650.857	74.9689	730.857	44.3298	650.375	108.83
	651.34	75.0508	731.34	43.6355	650.857	108.873
	651.822	75.1314	731.822	42.8804	651.34	108.914
	652.304	75.2125	732.304	42.067	651.822	108.95
	652.786	75.2968	732.786	41.2021	652.304	108.983
	653.268	75.3867	733.268	40.2965	652.786	109.012
	653.75	75.4827	733.75	39.364	653.268	109.04
	654.232	75.584	734.232	38.4231	653.75	109.066
	654.715	75.688	734.715	37.4978	654.232	109.092
	655.197	75.7919	735.197	36.6139	654.715	109.116
	655.679	75.8936	735.679	35.7977	655.197	109.137
	656.161	75.9917	736.161	35.0711	655.679	109.154
	656.643	76.086	736.643	34.4477	656.161	109.168
	657.125	76.1773	737.125	33.9346	656.643	109.177
	657.607	76.2661	737.607	33.5338	657.125	109.183
	658.089	76.3532	738.089	33.2449	657.607	109.187
	658.571	76.439	738.571	33.0662	658.089	109.19
	659.053	76.5237	739.053	32.9934	658.571	109.191
	659.536	76.6074	739.536	33.0198	659.053	109.191
	660.018	76.6894	740.018	33.1366	659.536	109.187
	660.5	76.7683	740.5	33.3368	660.018	109.181
	660.982	76.842	740.982	33.6193	660.5	109.172
	661.464	76.909	741.464	33.99	660.982	109.162
	661.946	76.9698	741.946	34.4575	661.464	109.15
	662.428	77.0299	742.428	35.0239	661.946	109.136
	662.91	77.0994	742.91	35.6753	662.428	109.12
	663.393	77.1924	743.393	36.3791	662.91	109.099
	663.875	77.3242	743.875	37.0916	663.393	109.073
	664.357	77.5005	744.357	37.7672	663.875	109.04
	664.839	77.7161	744.839	38.378	664.357	108.999
	665.321	77.9458	745.321	38.9227	664.839	108.949
	665.803	78.1362	745.803	39.4333	665.321	108.887
	666.285	78.2212	746.285	39.9772	665.803	108.811
	666.767	78.159	746.767	40.6539	666.285	108.715
	667.25	78.0135	747.25	41.5683	666.767	108.598
	667.732	77.9346	747.732	42.7612	667.25	108.464
	668.214	78.0379	748.214	44.1528	667.732	108.326
	668.696	78.2443	748.696	45.5615	668.214	108.203
	669.178	78.4003	749.178	46.8167	668.696	108.108
	669.66	78.4671	749.66	47.8397	669.178	108.043
	670.142	78.4806	750.142	48.6424	669.66	107.999
	670.624	78.4924	750.624	49.2782	670.142	107.963
	671.106	78.5128	751.106	49.8033	670.624	107.926
	671.589	78.54	751.589	50.2603	671.106	107.884
	672.071	78.5694	752.071	50.675	671.589	107.838
	672.553	78.5966	752.553	51.0598	672.071	107.791
	673.035	78.6249	753.035	51.4181	672.553	107.749
	673.517	78.6582	753.517	51.7504	673.035	107.718
	673.999	78.7049	753.999	52.0575	673.517	107.7
	674.481	78.7677	754.481	52.3419	673.999	107.698
	674.963	78.8425	754.963	52.6076	674.481	107.712
	675.446	78.9221	755.446	52.8582	674.963	107.738
	675.928	78.9982	755.928	53.0954	675.446	107.777
	676.41	79.0647	756.41	53.3194	675.928	107.827
	676.892	79.12	756.892	53.5295	676.41	107.886
	677.374	79.1661	757.374	53.7256	676.892	107.953
	677.856	79.2075	757.856	53.9088	677.374	108.024
	678.338	79.2484	758.338	54.0816	677.856	108.097
	678.82	79.2922	758.82	54.2463	678.338	108.169
	679.302	79.3406	759.302	54.405	678.82	108.237
	679.784	79.394	759.784	54.5585	679.302	108.3
	680.267	79.4522	760.267	54.7069	679.784	108.359
	680.749	79.5147	760.749	54.8503	680.267	108.415
	681.231	79.5809	761.231	54.9894	680.749	108.466
	681.713	79.6501	761.713	55.126	681.231	108.514
	682.195	79.7206	762.195	55.2623	681.713	108.558
	682.677	79.7903	762.677	55.4001	682.195	108.597
	683.159	79.8566	763.159	55.5398	682.677	108.63
	683.641	79.9175	763.641	55.6799	683.159	108.659
	684.124	79.9714	764.124	55.8175	683.641	108.683
	684.606	80.0181	764.606	55.9494	684.124	108.704
	685.088	80.0583	765.088	56.073	684.606	108.722
	685.57	80.0935	765.57	56.1873	685.088	108.737
	686.052	80.1263	766.052	56.2936	685.57	108.75
	686.534	80.1593	766.534	56.3944	686.052	108.759
	687.016	80.1954	767.016	56.4926	686.534	108.765
	687.498	80.2369	767.498	56.5906	687.016	108.766
	687.981	80.2854	767.981	56.6896	687.498	108.766
	688.463	80.3411	768.463	56.7901	687.981	108.764
	688.945	80.4025	768.945	56.8917	688.463	108.762
	689.427	80.4668	769.427	56.9941	688.945	108.76
	689.909	80.5307	769.909	57.0975	689.427	108.759
	690.391	80.5914	770.391	57.2024	689.909	108.757
	690.873	80.6466	770.873	57.3088	690.391	108.755
	691.355	80.6951	771.355	57.4165	690.873	108.751
	691.837	80.7368	771.837	57.5238	691.355	108.746
	692.32	80.7728	772.32	57.6283	691.837	108.741
	692.802	80.8046	772.802	57.7278	692.32	108.735
	693.284	80.8347	773.284	57.8209	692.802	108.729
	693.766	80.8661	773.766	57.9076	693.284	108.721
	694.248	80.9019	774.248	57.9896	693.766	108.71
	694.73	80.9447	774.73	58.0696	694.248	108.697
	695.212	80.9964	775.212	58.1506	694.73	108.68
	695.694	81.0566	775.694	58.2341	695.212	108.661
	696.177	81.1234	776.177	58.3207	695.694	108.641
	696.659	81.194	776.659	58.4094	696.177	108.619
	697.141	81.2661	777.141	58.4989	696.659	108.597
	697.623	81.3385	777.623	58.5881	697.141	108.574
	698.105	81.4117	778.105	58.6766	697.623	108.549
	698.587	81.4876	778.587	58.7649	698.105	108.522
	699.069	81.5675	779.069	58.8535	698.587	108.493
	699.551	81.6509	779.551	58.9425	699.069	108.461
	700.033	81.7348	780.033	59.031	699.551	108.429
	700.516	81.8138	780.516	59.1174	700.033	108.394
	700.998	81.8822	780.998	59.2001	700.516	108.359
	701.48	81.9362	781.48	59.2786	700.998	108.321
	701.962	81.9748	781.962	59.3532	701.48	108.28
	702.444	82.0006	782.444	59.4256	701.962	108.235
	702.926	82.018	782.926	59.4975	702.444	108.186
	703.408	82.0316	783.408	59.5701	702.926	108.134
	703.89	82.0439	783.89	59.6436	703.408	108.079
	704.372	82.0547	784.372	59.7173	703.89	108.021
	704.855	82.0619	784.855	59.7898	704.372	107.96
	705.337	82.064	785.337	59.8609	704.855	107.896
	705.819	82.0614	785.819	59.931	705.337	107.827
	706.301	82.0579	786.301	60.002	705.819	107.754
	706.783	82.0587	786.783	60.0755	706.301	107.676
	707.265	82.0695	787.265	60.1524	706.783	107.592
	707.747	82.0937	787.747	60.2317	707.265	107.504
	708.229	82.1307	788.229	60.3109	707.747	107.411
	708.712	82.1759	788.712	60.3869	708.229	107.313
	709.194	82.2227	789.194	60.4573	708.712	107.208
	709.676	82.2653	789.676	60.5216	709.194	107.097
	710.158	82.3001	790.158	60.5815	709.676	106.977
	710.64	82.3269	790.64	60.6399	710.158	106.849
	711.122	82.3484	791.122	60.6998	710.64	106.713
	711.604	82.3689	791.604	60.7631	711.122	106.57
	712.086	82.3924	792.086	60.8299	711.604	106.42
	712.568	82.4215	792.568	60.8993	712.086	106.263
	713.051	82.4573	793.051	60.9696	712.568	106.1
	713.533	82.4994	793.533	61.0402	713.051	105.93
	714.015	82.5468	794.015	61.111	713.533	105.752
	714.497	82.5983	794.497	61.1826	714.015	105.566
	714.979	82.6527	794.979	61.2544	714.497	105.37
	715.461	82.7086	795.461	61.3244	714.979	105.163
	715.943	82.7649	795.943	61.3882	715.461	104.946
	716.425	82.8213	796.425	61.441	715.943	104.717
	716.908	82.8788	796.908	61.4787	716.425	104.476
	717.39	82.9394	797.39	61.5004	716.908	104.223
	717.872	83.0057	797.872	61.5097	717.39	103.96
	718.354	83.0791	798.354	61.5143	717.872	103.693
	718.836	83.1586	798.836	61.525	718.354	103.426
	719.318	83.2363	799.318	61.552	718.836	103.171
	719.8	83.302	799.8	61.603	719.318	102.934
	720.282	83.3453	800.282	61.6807	719.8	102.728
	720.764	83.3599	800.764	61.7824	720.282	102.559
	721.247	83.3466	801.247	61.9008	720.764	102.436
	721.729	83.3126	801.729	62.0261	721.247	102.361
	722.211	83.2697	802.211	62.1495	721.729	102.337
	722.693	83.2283	802.693	62.2635	722.211	102.36
	723.175	83.1962	803.175	62.3639	722.693	102.426
	723.657	83.178	803.657	62.4495	723.175	102.529
	724.139	83.1745	804.139	62.5217	723.657	102.661
	724.621	83.1843	804.621	62.5835	724.139	102.815
	725.104	83.2052	805.104	62.6383	724.621	102.981
	725.586	83.2358	805.586	62.6897	725.104	103.152
	726.068	83.2756	806.068	62.74	725.586	103.324
	726.55	83.3247	806.55	62.7907	726.068	103.491
	727.032	83.3829	807.032	62.8421	726.55	103.651
	727.514	83.4488	807.514	62.8942	727.032	103.801
	727.996	83.5192	807.996	62.9474	727.514	103.941
	728.478	83.5896	808.478	63.0024	727.996	104.069
	728.96	83.6551	808.96	63.0603	728.478	104.185
	729.443	83.712	809.443	63.122	728.96	104.288
	729.925	83.7576	809.925	63.1874	729.443	104.377
	730.407	83.7914	810.407	63.2553	729.925	104.454
	730.889	83.8137	810.889	63.3232	730.407	104.52
	731.371	83.8253	811.371	63.3882	730.889	104.574
	731.853	83.8272	811.853	63.4482	731.371	104.618
	732.335	83.8201	812.335	63.5025	731.853	104.653
	732.817	83.8051	812.817	63.5525	732.335	104.677
	733.299	83.7837	813.299	63.6001	732.817	104.693
	733.782	83.7584	813.782	63.6478	733.299	104.701
	734.264	83.7326	814.264	63.697	733.782	104.702
	734.746	83.7108	814.746	63.7475	734.264	104.698
	735.228	83.6976	815.228	63.7982	734.746	104.689
	735.71	83.6969	815.71	63.8477	735.228	104.676
	736.192	83.7108	816.192	63.8955	735.71	104.659
	736.674	83.7386	816.674	63.9422	736.192	104.636
	737.156	83.7765	817.156	63.9893	736.674	104.608
	737.639	83.8181	817.639	64.0383	737.156	104.574
	738.121	83.8554	818.121	64.0896	737.639	104.535
	738.603	83.8811	818.603	64.1425	738.121	104.49
	739.085	83.8911	819.085	64.1954	738.603	104.441
	739.567	83.8846	819.567	64.2468	739.085	104.387
	740.049	83.8647	820.049	64.296	739.567	104.329
	740.531	83.8363	820.531	64.3439	740.049	104.267
	741.013	83.8044	821.013	64.3923	740.531	104.2
	741.495	83.7712	821.495	64.4423	741.013	104.129
	741.978	83.7359	821.978	64.4941	741.495	104.055
	742.46	83.6953	822.46	64.5459	741.978	103.979
	742.942	83.6469	822.942	64.595	742.46	103.899
	743.424	83.591	823.424	64.6391	742.942	103.818
	743.906	83.5324	823.906	64.6775	743.424	103.733
	744.388	83.4787	824.388	64.7116	743.906	103.645
	744.87	83.4387	824.87	64.745	744.388	103.553
	745.352	83.4186	825.352	64.781	744.87	103.457
	745.835	83.4182	825.835	64.8216	745.352	103.357
	746.317	83.4316	826.317	64.8664	745.835	103.253
	746.799	83.4479	826.799	64.9128	746.317	103.146
	747.281	83.4566	827.281	64.9576	746.799	103.034
	747.763	83.4498	827.763	64.9983	747.281	102.919
	748.245	83.4253	828.245	65.0346	747.763	102.799
	748.727	83.3862	828.727	65.0685	748.245	102.676
	749.209	83.3388	829.209	65.1028	748.727	102.549
	749.692	83.2896	829.692	65.1398	749.209	102.421
	750.174	83.2419	830.174	65.1803	749.692	102.29
	750.656	83.1968	830.656	65.2231	750.174	102.159
	751.138	83.153	831.138	65.266	750.656	102.028
	751.62	83.1094	831.62	65.3073	751.138	101.897
	752.102	83.0666	832.102	65.3466	751.62	101.767
	752.584	83.0269	832.584	65.3852	752.102	101.638
	753.066	82.9923	833.066	65.4252	752.584	101.51
	753.548	82.9636	833.548	65.4679	753.066	101.384
	754.03	82.9382	834.03	65.5132	753.548	101.261
	754.513	82.9113	834.513	65.5592	754.03	101.14
	754.995	82.8772	834.995	65.603	754.513	101.024
	755.477	82.8332	835.477	65.6422	754.995	100.911
	755.959	82.7804	835.959	65.6758	755.477	100.803
	756.441	82.7254	836.441	65.7047	755.959	100.699
	756.923	82.6765	836.923	65.7307	756.441	100.599
	757.405	82.6421	837.405	65.7554	756.923	100.503
	757.888	82.6269	837.888	65.7796	757.405	100.411
	758.37	82.6303	838.37	65.8028	757.888	100.323
	758.852	82.6472	838.852	65.8244	758.37	100.239
	759.334	82.6695	839.334	65.844	758.852	100.159
	759.816	82.6898	839.816	65.8627	759.334	100.082
	760.298	82.7001	840.298	65.8826	759.816	100.007
	760.78	82.7021	840.78	65.9061	760.298	99.9356
	761.262	82.697	841.262	65.9345	760.78	99.8659
	761.744	82.6857	841.744	65.9673	761.262	99.7981
	762.226	82.6685	842.226	66.0021	761.744	99.732
	762.709	82.6455	842.709	66.0356	762.226	99.6673
	763.191	82.6182	843.191	66.0646	762.709	99.6037
	763.673	82.5906	843.673	66.0874	763.191	99.5409
	764.155	82.5682	844.155	66.1039	763.673	99.4783
	764.637	82.5567	844.637	66.115	764.155	99.4154
	765.119	82.5592	845.119	66.1219	764.637	99.3517
	765.601	82.5747	845.601	66.1254	765.119	99.2865
	766.083	82.5982	846.083	66.1259	765.601	99.2196
	766.566	82.6225	846.566	66.124	766.083	99.1505
	767.048	82.641	847.048	66.1207	766.566	99.0788
	767.53	82.6494	847.53	66.1182	767.048	99.0039
	768.012	82.6469	848.012	66.1188	767.53	98.925
	768.494	82.6349	848.494	66.1243	768.012	98.8416
	768.976	82.6155	848.976	66.1349	768.494	98.7532
	769.458	82.5901	849.458	66.1487	768.976	98.6592
	769.94	82.5592	849.94	66.1625	769.458	98.5597
	770.423	82.5239	850.423	66.1729	769.94	98.4547
	770.905	82.487	850.905	66.1779	770.423	98.3445
	771.387	82.4536	851.387	66.1773	770.905	98.2293
	771.869	82.4296	851.869	66.1724	771.387	98.1093
	772.351	82.4195	852.351	66.1651	771.869	97.9845
	772.833	82.4235	852.833	66.1566	772.351	97.8549
	773.315	82.4361	853.315	66.1468	772.833	97.7207
	773.797	82.4481	853.797	66.1348	773.315	97.5823
	774.279	82.4486	854.279	66.1196	773.797	97.4399
	774.761	82.4297	854.761	66.1017	774.279	97.2941
	775.244	82.3894	855.244	66.083	774.761	97.1453
	775.726	82.3325	855.726	66.0665	775.244	96.9939
	776.208	82.2683	856.208	66.055	775.726	96.8401
	776.69	82.2071	856.69	66.0494	776.208	96.6843
	777.172	82.1572	857.172	66.0484	776.69	96.527
	777.654	82.1227	857.654	66.0492	777.172	96.369
	778.136	82.103	858.136	66.0485	777.654	96.2116
	778.619	82.0944	858.619	66.0447	778.136	96.0559
	779.101	82.0929	859.101	66.0381	778.619	95.9032
	779.583	82.0946	859.583	66.0308	779.101	95.7543
	780.065	82.0968	860.065	66.0252	779.583	95.6099
	780.547	82.0973	860.547	66.0224	780.065	95.4706
	781.029	82.0941	861.029	66.0218	780.547	95.337
	781.511	82.0855	861.511	66.021	781.029	95.2097
	781.993	82.0705	861.993	66.0176	781.511	95.0897
	782.475	82.0496	862.475	66.0105	781.993	94.9778
	782.957	82.0251	862.957	66.0009	782.475	94.8745
	783.44	81.9995	863.44	65.9917	782.957	94.7799
	783.922	81.9745	863.922	65.986	783.44	94.6938
	784.404	81.9488	864.404	65.9852	783.922	94.6157
	784.886	81.9191	864.886	65.9884	784.404	94.5452
	785.368	81.8796	865.368	65.9923	784.886	94.4823
	785.85	81.8264	865.85	65.9926	785.368	94.4272
	786.332	81.7585	866.332	65.9866	785.85	94.3801
	786.814	81.6803	866.814	65.9739	786.332	94.3411
	787.297	81.5998	867.297	65.9566	786.814	94.3095
	787.779	81.5264	867.779	65.9382	787.297	94.2843
	788.261	81.4681	868.261	65.9218	787.779	94.2645
	788.743	81.4292	868.743	65.9087	788.261	94.2489
	789.225	81.4093	869.225	65.8984	788.743	94.2369
	789.707	81.4053	869.707	65.8892	789.225	94.2283
	790.189	81.4127	870.189	65.88	789.707	94.2229
	790.671	81.4279	870.671	65.8711	790.189	94.2204
	791.154	81.4478	871.154	65.8644	790.671	94.2201
	791.636	81.4696	871.636	65.862	791.154	94.2208
	792.118	81.4892	872.118	65.8653	791.636	94.2214
	792.6	81.5006	872.6	65.8734	792.118	94.2209
	793.082	81.4977	873.082	65.8838	792.6	94.2189
	793.564	81.4763	873.564	65.8927	793.082	94.2154
	794.046	81.4369	874.046	65.8973	793.564	94.2107
	794.528	81.3855	874.528	65.8965	794.046	94.2048
	795.01	81.3337	875.01	65.891	794.528	94.1976
	795.493	81.2947	875.493	65.8831	795.01	94.1883
	795.975	81.2789	875.975	65.8745	795.493	94.1765
	796.457	81.2907	876.457	65.866	795.975	94.1615
	796.939	81.327	876.939	65.8575	796.457	94.1432
	797.421	81.3786	877.421	65.8487	796.939	94.122
	797.903	81.4326	877.903	65.8403	797.421	94.0983
	798.385	81.4761	878.385	65.8344	797.903	94.0722
	798.867	81.5005	878.867	65.834	798.385	94.0433
	799.35	81.5013	879.35	65.8423	798.867	94.0111
	799.832	81.4789	879.832	65.8604	799.35	93.9748
	800.314	81.4368	880.314	65.8871	799.832	93.934
	800.796	81.3813	880.796	65.919	800.314	93.889
	801.278	81.3194	881.278	65.9518	800.796	93.8407
	801.76	81.2582	881.76	65.982	801.278	93.7902
	802.242	81.2039	882.242	66.008	801.76	93.7384
	802.724	81.1604	882.724	66.0301	802.242	93.686
	803.206	81.1281	883.206	66.0495	802.724	93.6329
	803.688	81.1043	883.688	66.0677	803.206	93.5793
	804.171	81.0838	884.171	66.0849	803.688	93.5251
	804.653	81.0617	884.653	66.1009	804.171	93.4709
	805.135	81.0348	885.135	66.1155	804.653	93.4177
	805.617	81.0041	885.617	66.1294	805.135	93.3665
	806.099	80.9744	886.099	66.1446	805.617	93.3179
	806.581	80.9522	886.581	66.1637	806.099	93.2721
	807.063	80.9428	887.063	66.1884	806.581	93.2285
	807.545	80.9479	887.545	66.2184	807.063	93.1867
	808.028	80.9644	888.028	66.2512	807.545	93.1463
	808.51	80.9862	888.51	66.2829	808.028	93.1077
	808.992	81.006	888.992	66.3099	808.51	93.0717
	809.474	81.019	889.474	66.3304	808.992	93.0391
	809.956	81.0242	889.956	66.3452	809.474	93.0104
	810.438	81.0241	890.438	66.3572	809.956	92.9854
	810.92	81.0223	890.92	66.3697	810.438	92.9633
	811.402	81.0215	891.402	66.3846	810.92	92.9432
	811.885	81.0214	891.885	66.4019	811.402	92.9243
	812.367	81.0195	892.367	66.42	811.885	92.9066
	812.849	81.0122	892.849	66.4374	812.367	92.8905
	813.331	80.9971	893.331	66.4535	812.849	92.8764
	813.813	80.9749	893.813	66.4695	813.331	92.8647
	814.295	80.9486	894.295	66.4878	813.813	92.855
	814.777	80.9227	894.777	66.5104	814.295	92.8466
	815.259	80.9011	895.259	66.5377	814.777	92.8386
	815.741	80.8855	895.741	66.5679	815.259	92.8306
	816.224	80.8758	896.224	66.5976	815.741	92.8229
	816.706	80.8712	896.706	66.6239	816.224	92.8162
	817.188	80.8712	897.188	66.646	816.706	92.8116
	817.67	80.8771	897.67	66.6651	817.188	92.8097
	818.152	80.8907	898.152	66.6846	817.67	92.8107
	818.634	80.9135	898.634	66.7073	818.152	92.8141
	819.116	80.9449	899.116	66.7344	818.634	92.8193
	819.598	80.9817	899.598	66.7645	819.116	92.8262
	820.081	81.0189	900.081	66.7943	819.598	92.8348
	820.563	81.0518	900.563	66.8204	820.081	92.8462
	821.045	81.0781	901.045	66.8411	820.563	92.8612
	821.527	81.099	901.527	66.8577	821.045	92.8804
	822.009	81.1183	902.009	66.8735	821.527	92.904
	822.491	81.1398	902.491	66.8918	822.009	92.9315
	822.973	81.1656	902.973	66.9142	822.491	92.9626
	823.455	81.194	903.455	66.9397	822.973	92.9972
	823.937	81.22	903.937	66.9651	823.455	93.0359
	824.42	81.2373	904.42	66.9868	823.937	93.0797
	824.902	81.241	904.902	67.0024	824.42	93.13
	825.384	81.2298	905.384	67.0124	824.902	93.1874
	825.866	81.2062	905.866	67.0194	825.384	93.2523
	826.348	81.1757	906.348	67.0267	825.866	93.3243
	826.83	81.1442	906.83	67.0362	826.348	93.4031
	827.312	81.1165	907.312	67.0478	826.83	93.4887
	827.794	81.0951	907.794	67.059	827.312	93.5816
	828.277	81.0805	908.277	67.0673	827.794	93.6829
	828.759	81.0723	908.759	67.0707	828.277	93.7934
	829.241	81.07	909.241	67.0698	828.759	93.9137
	829.723	81.073	909.723	67.0669	829.241	94.044
	830.205	81.0807	910.205	67.0648	829.723	94.1839
	830.687	81.0918	910.687	67.0653	830.205	94.3327
	831.169	81.1039	911.169	67.0678	830.687	94.4903
	831.651	81.1145	911.651	67.0703	831.169	94.6571
	832.133	81.1218	912.133	67.0702	831.651	94.8337
	832.615	81.1261	912.615	67.0659	832.133	95.0203
	833.098	81.1297	913.098	67.0579	832.615	95.2168
	833.58	81.1359	913.58	67.0479	833.098	95.4223
	834.062	81.147	914.062	67.0381	833.58	95.6353
	834.544	81.1629	914.544	67.0292	834.062	95.8541
	835.026	81.1803	915.026	67.02	834.544	96.0773
	835.508	81.1936	915.508	67.0078	835.026	96.3037
	835.99	81.1969	915.99	66.9898	835.508	96.5326
	836.472	81.1869	916.472	66.965	835.99	96.763
	836.955	81.1639	916.955	66.9348	836.472	96.9937
	837.437	81.1317	917.437	66.9026	836.955	97.223
	837.919	81.0959	917.919	66.8719	837.437	97.4493
	838.401	81.0621	918.401	66.845	837.919	97.6712
	838.883	81.0334	918.883	66.8218	838.401	97.888
	839.365	81.0102	919.365	66.7999	838.883	98.0994
	839.847	80.9904	919.847	66.7762	839.365	98.3057
	840.329	80.9714	920.329	66.7484	839.847	98.5073
	840.812	80.9512	920.812	66.716	840.329	98.7044
	841.294	80.929	921.294	66.6807	840.812	98.8969
	841.776	80.9052	921.776	66.6443	841.294	99.0846
	842.258	80.8804	922.258	66.6084	841.776	99.2676
	842.74	80.855	922.74	66.5726	842.258	99.4462
	843.222	80.8294	923.222	66.5357	842.74	99.621
	843.704	80.8036	923.704	66.4959	843.222	99.7928
	844.186	80.7786	924.186	66.452	843.704	99.9622
	844.668	80.7563	924.668	66.4045	844.186	100.13
	845.151	80.739	925.151	66.3544	844.668	100.295
	845.633	80.7284	925.633	66.3026	845.151	100.458
	846.115	80.7247	926.115	66.2487	845.633	100.62
	846.597	80.7262	926.597	66.1906	846.115	100.779
	847.079	80.7289	927.079	66.1252	846.597	100.938
	847.561	80.729	927.561	66.05	847.079	101.095
	848.043	80.7228	928.043	65.9639	847.561	101.251
	848.525	80.7085	928.525	65.8679	848.043	101.406
	849.008	80.6865	929.008	65.7642	848.525	101.558
	849.49	80.6584	929.49	65.6547	849.008	101.708
	849.972	80.6266	929.972	65.5401	849.49	101.854
	850.454	80.594	930.454	65.4189	849.972	101.997
	850.936	80.5629	930.936	65.2885	850.454	102.135
	851.418	80.5359	931.418	65.1464	850.936	102.269
	851.9	80.5151	931.9	64.9918	851.418	102.398
	852.382	80.502	932.382	64.8254	851.9	102.523
	852.864	80.4972	932.864	64.649	852.382	102.642
	853.347	80.4994	933.347	64.4638	852.864	102.757
	853.829	80.5056	933.829	64.2687	853.347	102.867
	854.311	80.5114	934.311	64.0604	853.829	102.972
	854.793	80.5126	934.793	63.8335	854.311	103.073
	855.275	80.5064	935.275	63.582	854.793	103.17
	855.757	80.492	935.757	63.3007	855.275	103.264
	856.239	80.4708	936.239	62.985	855.757	103.354
	856.721	80.4457	936.721	62.63	856.239	103.44
	857.203	80.4193	937.203	62.2293	856.721	103.522
	857.686	80.3935	937.686	61.7735	857.203	103.598
	858.168	80.3689	938.168	61.2504	857.686	103.671
	858.65	80.3456	938.65	60.6477	858.168	103.738
	859.132	80.3235	939.132	59.9541	858.65	103.802
	859.614	80.3031	939.614	59.1635	859.132	103.861
	860.096	80.2853	940.096	58.2764	859.614	103.916
	860.578	80.2706	940.578	57.3013	860.096	103.967
	861.06	80.2581	941.06	56.2545	860.578	104.013
	861.543	80.2458	941.543	55.1591	861.06	104.056
	862.025	80.2306	942.025	54.0476	861.543	104.095
	862.507	80.21	942.507	52.9602	862.025	104.133
	862.989	80.1831	942.989	51.9419	862.507	104.168
	863.471	80.1511	943.471	51.0455	862.989	104.202
	863.953	80.1168	943.953	50.322	863.471	104.236
	864.435	80.0827	944.435	49.8159	863.953	104.27
	864.917	80.0506	944.917	49.5628	864.435	104.304
	865.399	80.02	945.399	49.5813	864.917	104.339
	865.882	79.9893	945.882	49.8723	865.399	104.376
	866.364	79.9569	946.364	50.4176	865.882	104.416
	866.846	79.923	946.846	51.1839	866.364	104.459
	867.328	79.8904	947.328	52.1263	866.846	104.506
	867.81	79.8635	947.81	53.1913	867.328	104.556
	868.292	79.8464	948.292	54.3277	867.81	104.61
	868.774	79.8405	948.774	55.487	868.292	104.668
	869.256	79.8441	949.256	56.6257	868.774	104.729
	869.739	79.8515	949.739	57.7109	869.256	104.794
	870.221	79.8555	950.221	58.7172	869.739	104.864
	870.703	79.85	950.703	59.6287	870.221	104.936
	871.185	79.8315	951.185	60.4389	870.703	105.012
	871.667	79.8004	951.667	61.1491	871.185	105.089
	872.149	79.7597	952.149	61.7668	871.667	105.168
	872.631	79.7132	952.631	62.3015	872.149	105.247
	873.113	79.6636	953.113	62.7635	872.631	105.325
	873.596	79.612	953.596	63.1613	873.113	105.402
	874.078	79.558	954.078	63.5016	873.596	105.478
	874.56	79.5008	954.56	63.7907	874.078	105.552
	875.042	79.4411	955.042	64.0357	874.56	105.623
	875.524	79.3811	955.524	64.2444	875.042	105.691
	876.006	79.3244	956.006	64.4257	875.524	105.756
	876.488	79.2754	956.488	64.5872	876.006	105.817
	876.97	79.2375	956.97	64.7341	876.488	105.876
	877.452	79.2135	957.452	64.8688	876.97	105.934
	877.934	79.2053	957.934	64.9913	877.452	105.99
	878.417	79.2138	958.417	65.1008	877.934	106.045
	878.899	79.2399	958.899	65.1976	878.417	106.099
	879.381	79.2831	959.381	65.2833	878.899	106.151
	879.863	79.3405	959.863	65.3612	879.381	106.203
	880.345	79.4068	960.345	65.4344	879.863	106.252
	880.827	79.4742	960.827	65.5047	880.345	106.301
	881.309	79.5339	961.309	65.5718	880.827	106.349
	881.791	79.5786	961.791	65.634	881.309	106.395
	882.274	79.6048	962.274	65.6895	881.791	106.44
	882.756	79.614	962.756	65.7381	882.274	106.483
	883.238	79.6123	963.238	65.781	882.756	106.523
	883.72	79.6075	963.72	65.8207	883.238	106.561
	884.202	79.6066	964.202	65.8596	883.72	106.596
	884.684	79.6134	964.684	65.8986	884.202	106.629
	885.166	79.6275	965.166	65.9365	884.684	106.66
	885.648	79.6453	965.648	65.9708	885.166	106.688
	886.13	79.6625	966.13	65.9994	885.648	106.715
	886.613	79.6759	966.613	66.0215	886.13	106.74
	887.095	79.685	967.095	66.0387	886.613	106.763
	887.577	79.6914	967.577	66.0538	887.095	106.785
	888.059	79.6979	968.059	66.0693	887.577	106.805
	888.541	79.7071	968.541	66.0863	888.059	106.825
	889.023	79.7199	969.023	66.1038	888.541	106.846
	889.505	79.7359	969.505	66.1194	889.023	106.867
	889.987	79.7539	969.987	66.1307	889.505	106.89
	890.47	79.7725	970.47	66.1369	889.987	106.914
	890.952	79.7903	970.952	66.1391	890.47	106.938
	891.434	79.8062	971.434	66.1398	890.952	106.964
	891.916	79.8184	971.916	66.1414	891.434	106.99
	892.398	79.8247	972.398	66.1447	891.916	107.017
	892.88	79.8228	972.88	66.1484	892.398	107.045
	893.362	79.8114	973.362	66.1505	892.88	107.073
	893.844	79.7913	973.844	66.149	893.362	107.1
	894.326	79.7652	974.326	66.1437	893.844	107.127
	894.808	79.7379	974.808	66.1362	894.326	107.152
	895.291	79.7137	975.291	66.1296	894.808	107.175
	895.773	79.6956	975.773	66.126	895.291	107.196
	896.255	79.6838	976.255	66.1261	895.773	107.214
	896.737	79.6759	976.737	66.1279	896.255	107.232
	897.219	79.6683	977.219	66.1283	896.737	107.247
	897.701	79.6579	977.701	66.1245	897.219	107.261
	898.183	79.6429	978.183	66.1154	897.701	107.273
	898.665	79.6231	978.665	66.1025	898.183	107.283
	899.148	79.5992	979.148	66.0887	898.665	107.291
	899.63	79.5716	979.63	66.0768	899.148	107.297
	900.112	79.5399	980.112	66.068	899.63	107.302
	900.594	79.5029	980.594	66.0613	900.112	107.305
	901.076	79.4602	981.076	66.0544	900.594	107.308
	901.558	79.4125	981.558	66.0447	901.076	107.31
	902.04	79.3627	982.04	66.0315	901.558	107.31
	902.522	79.315	982.522	66.0161	902.04	107.309
	903.005	79.2732	983.005	66.0009	902.522	107.307
	903.487	79.2388	983.487	65.9882	903.005	107.304
	903.969	79.2107	983.969	65.9786	903.487	107.301
	904.451	79.1849	984.451	65.9705	903.969	107.297
	904.933	79.1572	984.933	65.9609	904.451	107.293
	905.415	79.1244	985.415	65.9468	904.933	107.29
	905.897	79.0859	985.897	65.9272	905.415	107.286
	906.379	79.044	986.379	65.9032	905.897	107.282
	906.861	79.0026	986.861	65.8778	906.379	107.277
	907.344	78.965	987.344	65.8538	906.861	107.273
	907.826	78.9331	987.826	65.8329	907.344	107.269
	908.308	78.9069	988.308	65.8148	907.826	107.267
	908.79	78.885	988.79	65.7979	908.308	107.265
	909.272	78.8662	989.272	65.7801	908.79	107.264
	909.754	78.8497	989.754	65.7607	909.272	107.264
	910.236	78.8358	990.236	65.7405	909.754	107.264
	910.718	78.8241	990.718	65.721	910.236	107.263
	911.201	78.8133	991.201	65.7036	910.718	107.262
	911.683	78.8011	991.683	65.688	911.201	107.261
	912.165	78.7842	992.165	65.6721	911.683	107.259
	912.647	78.7609	992.647	65.6532	912.165	107.259
	913.129	78.7322	993.129	65.6293	912.647	107.258
	913.611	78.702	993.611	65.6004	913.129	107.258
	914.093	78.6764	994.093	65.5687	913.611	107.257
	914.575	78.6602	994.575	65.5381	914.093	107.257
	915.057	78.6552	995.057	65.5117	914.575	107.257
	915.54	78.659	995.54	65.4912	915.057	107.257
	916.022	78.6652	996.022	65.4754	915.54	107.258
	916.504	78.6662	996.504	65.4617	916.022	107.26
	916.986	78.6568	996.986	65.4472	916.504	107.263
	917.468	78.6364	997.468	65.4303	916.986	107.266
	917.95	78.6097	997.95	65.4115	917.468	107.269
	918.432	78.584	998.432	65.3924	917.95	107.273
	918.914	78.5663	998.914	65.3751	918.432	107.276
	919.396	78.5607	999.396	65.3602	918.914	107.281
	919.879	78.5662	999.879	65.3465	919.396	107.286
	920.361	78.5777	1000.36	65.3318	919.879	107.292
	920.843	78.5883	1000.84	65.3143	920.361	107.299
	921.325	78.5928	1001.33	65.2933	920.843	107.307
	921.807	78.5889	1001.81	65.2702	921.325	107.315
	922.289	78.5784	1002.29	65.2471	921.807	107.323
	922.771	78.5651	1002.77	65.2262	922.289	107.332
	923.253	78.5533	1003.25	65.2081	922.771	107.342
	923.736	78.5462	1003.74	65.1914	923.253	107.352
	924.218	78.5444	1004.22	65.174	923.736	107.364
	924.7	78.547	1004.7	65.1537	924.218	107.376
	925.182	78.5525	1005.18	65.1301	924.7	107.389
	925.664	78.5595	1005.66	65.1044	925.182	107.402
	926.146	78.5669	1006.15	65.0788	925.664	107.414
	926.628	78.5736	1006.63	65.0554	926.146	107.426
	927.11	78.5783	1007.11	65.0344	926.628	107.438
	927.592	78.5788	1007.59	65.0145	927.11	107.451
	928.075	78.5733	1008.07	64.9934	927.592	107.463
	928.557	78.561	1008.56	64.9692	928.075	107.476
	929.039	78.5431	1009.04	64.9413	928.557	107.489
	929.521	78.5229	1009.52	64.9111	929.039	107.501
	930.003	78.5048	1010	64.8807	929.521	107.514
	930.485	78.4929	1010.49	64.852	930.003	107.527
	930.967	78.4897	1010.97	64.8253	930.485	107.54
	931.449	78.4944	1011.45	64.7991	930.967	107.554
	931.932	78.5039	1011.93	64.7709	931.449	107.568
	932.414	78.5131	1012.41	64.7391	931.932	107.583
	932.896	78.5169	1012.9	64.7035	932.414	107.597
	933.378	78.5106	1013.38	64.6662	932.896	107.611
	933.86	78.4918	1013.86	64.6298	933.378	107.623
	934.342	78.4594	1014.34	64.5968	933.86	107.635
	934.824	78.4146	1014.82	64.5675	934.342	107.646
	935.306	78.3596	1015.31	64.5405	934.824	107.657
	935.788	78.2988	1015.79	64.5128	935.306	107.668
	936.271	78.2375	1016.27	64.4821	935.788	107.678
	936.753	78.1817	1016.75	64.4474	936.271	107.688
	937.235	78.1367	1017.23	64.4099	936.753	107.697
	937.717	78.1057	1017.72	64.3722	937.235	107.705
	938.199	78.0887	1018.2	64.3363	937.717	107.712
	938.681	78.0823	1018.68	64.303	938.199	107.719
	939.163	78.0805	1019.16	64.2715	938.681	107.725
	939.645	78.0773	1019.65	64.2395	939.163	107.73
	940.128	78.068	1020.13	64.2055	939.645	107.735
	940.61	78.0515	1020.61	64.169	940.128	107.738
	941.092	78.0302	1021.09	64.1315	940.61	107.74
	941.574	78.0092	1021.57	64.0952	941.092	107.739
	942.056	77.9934	1022.06	64.0618	941.574	107.737
	942.538	77.9864	1022.54	64.0312	942.056	107.734
	943.02	77.9889	1023.02	64.0016	942.538	107.729
	943.502	77.9988	1023.5	63.9702	943.02	107.724
	943.984	78.0122	1023.98	63.9346	943.502	107.717
	944.467	78.0248	1024.47	63.894	943.984	107.71
	944.949	78.0338	1024.95	63.8497	944.467	107.701
	945.431	78.037	1025.43	63.8043	944.949	107.691
	945.913	78.0339	1025.91	63.76	945.431	107.679
	946.395	78.0247	1026.39	63.7175	945.913	107.666
	946.877	78.0097	1026.88	63.676	946.395	107.653
	947.359	77.9896	1027.36	63.6333	946.877	107.638
	947.841	77.9654	1027.84	63.5878	947.359	107.623
	948.323	77.9386	1028.32	63.5392	947.841	107.605
	948.806	77.9111	1028.81	63.4886	948.323	107.586
	949.288	77.8844	1029.29	63.4382	948.806	107.566
	949.77	77.8593	1029.77	63.3895	949.288	107.543
	950.252	77.8355	1030.25	63.3427	949.77	107.52
	950.734	77.8116	1030.73	63.2962	950.252	107.496
	951.216	77.7862	1031.22	63.2474	950.734	107.472
	951.698	77.7589	1031.7	63.1944	951.216	107.447
	952.18	77.7305	1032.18	63.1371	951.698	107.422
	952.663	77.7033	1032.66	63.0771	952.18	107.397
	953.145	77.6803	1033.14	63.0172	952.663	107.372
	953.627	77.6637	1033.63	62.9597	953.145	107.348
	954.109	77.6545	1034.11	62.9057	953.627	107.324
	954.591	77.6517	1034.59	62.8539	954.109	107.302
	955.073	77.6525	1035.07	62.8021	954.591	107.281
	955.555	77.6534	1035.56	62.7484	955.073	107.262
	956.037	77.6511	1036.04	62.692	955.555	107.243
	956.519	77.6427	1036.52	62.6338	956.037	107.225
	957.002	77.6265	1037	62.5757	956.519	107.209
	957.484	77.6012	1037.48	62.5195	957.002	107.193
	957.966	77.5668	1037.97	62.4657	957.484	107.18
	958.448	77.524	1038.45	62.4134	957.966	107.168
	958.93	77.4747	1038.93	62.361	958.448	107.159
	959.412	77.4223	1039.41	62.307	958.93	107.151
	959.894	77.3715	1039.89	62.2513	959.412	107.144
	960.376	77.3269	1040.38	62.1951	959.894	107.139
	960.859	77.2926	1040.86	62.1406	960.376	107.135
	961.341	77.2706	1041.34	62.089	960.859	107.132
	961.823	77.2601	1041.82	62.0404	961.341	107.13
	962.305	77.2582	1042.3	61.9931	961.823	107.129
	962.787	77.2606	1042.79	61.9448	962.305	107.129
	963.269	77.2629	1043.27	61.8936	962.787	107.13
	963.751	77.2618	1043.75	61.8391	963.269	107.132
	964.233	77.2556	1044.23	61.7825	963.751	107.133
	964.716	77.2442	1044.72	61.7259	964.233	107.134
	965.198	77.2282	1045.2	61.6711	964.716	107.135
	965.68	77.2087	1045.68	61.6183	965.198	107.135
	966.162	77.1863	1046.16	61.5663	965.68	107.136
	966.644	77.1618	1046.64	61.5129	966.162	107.136
	967.126	77.1356	1047.13	61.4563	966.644	107.136
	967.608	77.1087	1047.61	61.396	967.126	107.135
	968.09	77.0819	1048.09	61.333	967.608	107.133
	968.572	77.0557	1048.57	61.2689	968.09	107.129
	969.054	77.0304	1049.05	61.2051	968.572	107.125
	969.537	77.0056	1049.54	61.1415	969.054	107.119
	970.019	76.9807	1050.02	61.0769	969.537	107.113
	970.501	76.9553	1050.5	61.0096	970.019	107.105
	970.983	76.9296	1050.98	60.9384	970.501	107.096
	971.465	76.9044	1051.47	60.8636	970.983	107.085
	971.947	76.8809	1051.95	60.7873	971.465	107.071
	972.429	76.8596	1052.43	60.7121	971.947	107.056
	972.911	76.8401	1052.91	60.6398	972.429	107.039
	973.394	76.821	1053.39	60.5708	972.911	107.021
	973.876	76.8004	1053.88	60.5037	973.394	107.001
	974.358	76.7766	1054.36	60.4362	973.876	106.981
	974.84	76.7491	1054.84	60.3664	974.358	106.96
	975.322	76.7192	1055.32	60.2938	974.84	106.938
	975.804	76.6894	1055.8	60.2191	975.322	106.915
	976.286	76.6628	1056.29	60.1444	975.804	106.891
	976.768	76.6417	1056.77	60.0711	976.286	106.867
	977.25	76.6269	1057.25	59.9997	976.768	106.842
	977.733	76.6171	1057.73	59.929	977.25	106.818
	978.215	76.6091	1058.21	59.8576	977.733	106.794
	978.697	76.5989	1058.7	59.7842	978.215	106.77
	979.179	76.5818	1059.18	59.709	978.697	106.746
	979.661	76.554	1059.66	59.6334	979.179	106.721
	980.143	76.5134	1060.14	59.559	979.661	106.695
	980.625	76.4601	1060.63	59.4873	980.143	106.669
	981.107	76.3963	1061.11	59.4181	980.625	106.643
	981.59	76.3266	1061.59	59.3499	981.107	106.616
	982.072	76.257	1062.07	59.2803	981.59	106.589
	982.554	76.1936	1062.55	59.2077	982.072	106.563
	983.036	76.141	1063.04	59.1314	982.554	106.535
	983.518	76.1014	1063.52	59.0524	983.036	106.507
	984	76.074	1064	58.9723	983.518	106.478
	984.482	76.0553	1064.48	58.8925	984	106.448
	984.964	76.0408	1064.96	58.8131	984.482	106.418
	985.447	76.0266	1065.45	58.7332	984.964	106.387
	985.929	76.0107	1065.93	58.6512	985.447	106.356
	986.411	75.9932	1066.41	58.5663	985.929	106.324
	986.893	75.9754	1066.89	58.4786	986.411	106.291
	987.375	75.9585	1067.37	58.3895	986.893	106.258
	987.857	75.9417	1067.86	58.3005	987.375	106.223
	988.339	75.9223	1068.34	58.2122	987.857	106.187
	988.821	75.8965	1068.82	58.1238	988.339	106.151
	989.303	75.861	1069.3	58.0328	988.821	106.114
	989.785	75.8154	1069.79	57.937	989.303	106.077
	990.268	75.7627	1070.27	57.8344	989.785	106.04
	990.75	75.7089	1070.75	57.7251	990.268	106.002
	991.232	75.661	1071.23	57.6108	990.75	105.963
	991.714	75.6242	1071.71	57.4942	991.232	105.924
	992.196	75.5998	1072.2	57.377	991.714	105.885
	992.678	75.5851	1072.68	57.2597	992.196	105.845
	993.16	75.5741	1073.16	57.141	992.678	105.806
	993.643	75.5605	1073.64	57.0188	993.16	105.766
	994.125	75.5401	1074.12	56.8914	993.643	105.727
	994.607	75.5127	1074.61	56.758	994.125	105.688
	995.089	75.4812	1075.09	56.6196	994.607	105.649
	995.571	75.4509	1075.57	56.4777	995.089	105.61
	996.053	75.427	1076.05	56.3335	995.571	105.572
	996.535	75.4124	1076.54	56.1874	996.053	105.534
	997.017	75.4065	1077.02	56.0383	996.535	105.497
	997.499	75.4066	1077.5	55.8845	997.017	105.461
	997.981	75.4083	1077.98	55.7249	997.499	105.425
	998.464	75.4071	1078.46	55.5595	997.981	105.391
	998.946	75.3995	1078.95	55.3896	998.464	105.357
	999.428	75.3837	1079.43	55.217	998.946	105.324
	999.91	75.3595	1079.91	55.0434	999.428	105.291
	1000.39	75.3275	1080.39	54.8696	999.91	105.259
	1000.87	75.2895	1080.87	54.6949	1000.39	105.227
	1001.36	75.2483	1081.36	54.5185	1000.87	105.196
	1001.84	75.2069	1081.84	54.3397	1001.36	105.166
	1002.32	75.1686	1082.32	54.1591	1001.84	105.136
	1002.8	75.1362	1082.8	53.9781	1002.32	105.106
	1003.28	75.1108	1083.29	53.7991	1002.8	105.076
	1003.77	75.0919	1083.77	53.6238	1003.28	105.046
	1004.25	75.0772	1084.25	53.4533	1003.77	105.017
	1004.73	75.0637	1084.73	53.2875	1004.25	104.988
	1005.21	75.0486	1085.21	53.1257	1004.73	104.961
	1005.7	75.0302	1085.69	52.9677	1005.21	104.934
	1006.18	75.0078	1086.18	52.8136	1005.7	104.909
	1006.66	74.9819	1086.66	52.6645	1006.18	104.885
	1007.14	74.9527	1087.14	52.5216	1006.66	104.862
	1007.62	74.9201	1087.62	52.3855	1007.14	104.84
	1008.11	74.8829	1088.11	52.2559	1007.62	104.82
	1008.59	74.8398	1088.59	52.1315	1008.11	104.802
	1009.07	74.7904	1089.07	52.0107	1008.59	104.786
	1009.55	74.7362	1089.55	51.8927	1009.07	104.772
	1010.03	74.6802	1090.03	51.7775	1009.55	104.76
	1010.52	74.6263	1090.52	51.6662	1010.03	104.749
	1011	74.5776	1091	51.5604	1010.52	104.741
	1011.48	74.5351	1091.48	51.4611	1011	104.734
	1011.96	74.4973	1091.96	51.3683	1011.48	104.729
	1012.45	74.4602	1092.44	51.2808	1011.96	104.725
	1012.93	74.4193	1092.93	51.1965	1012.45	104.723
	1013.41	74.3717	1093.41	51.114	1012.93	104.721
	1013.89	74.3169	1093.89	51.0321	1013.41	104.72
	1014.37	74.2579	1094.37	50.9509	1013.89	104.719
	1014.86	74.1997	1094.86	50.8711	1014.37	104.718
	1015.34	74.1485	1095.34	50.7932	1014.86	104.716
	1015.82	74.109	1095.82	50.7172	1015.34	104.713
	1016.3	74.0834	1096.3	50.6425	1015.82	104.71
	1016.78	74.0701	1096.78	50.5683	1016.3	104.706
	1017.27	74.0652	1097.27	50.4942	1016.78	104.701
	1017.75	74.0627	1097.75	50.4205	1017.27	104.695
	1018.23	74.0562	1098.23	50.348	1017.75	104.687
	1018.71	74.0406	1098.71	50.2778	1018.23	104.677
	1019.2	74.0131	1099.19	50.2104	1018.71	104.665
	1019.68	73.9737	1099.68	50.1452	1019.2	104.652
	1020.16	73.9248	1100.16	50.0807	1019.68	104.636
	1020.64	73.8709	1100.64	50.0153	1020.16	104.62
	1021.12	73.8169	1101.12	49.9477	1020.64	104.602
	1021.61	73.7666	1101.61	49.8777	1021.12	104.582
	1022.09	73.722	1102.09	49.8058	1021.61	104.562
	1022.57	73.6821	1102.57	49.7331	1022.09	104.54
	1023.05	73.6443	1103.05	49.6602	1022.57	104.517
	1023.53	73.6051	1103.53	49.5866	1023.05	104.493
	1024.02	73.5619	1104.02	49.5113	1023.53	104.469
	1024.5	73.5145	1104.5	49.4332	1024.02	104.444
	1024.98	73.4652	1104.98	49.3515	1024.5	104.419
	1025.46	73.4185	1105.46	49.2664	1024.98	104.393
	1025.94	73.3787	1105.94	49.1789	1025.46	104.367
	1026.43	73.3494	1106.43	49.0904	1025.94	104.34
	1026.91	73.3312	1106.91	49.0015	1026.43	104.313
	1027.39	73.3223	1107.39	48.9117	1026.91	104.285
	1027.87	73.3185	1107.87	48.8196	1027.39	104.256
	1028.36	73.3151	1108.36	48.7232	1027.87	104.227
	1028.84	73.3081	1108.84	48.6214	1028.36	104.198
	1029.32	73.2942	1109.32	48.5138	1028.84	104.168
	1029.8	73.2714	1109.8	48.4012	1029.32	104.137
	1030.28	73.2387	1110.28	48.2851	1029.8	104.105
	1030.77	73.1955	1110.77	48.1666	1030.28	104.072
	1031.25	73.1418	1111.25	48.0463	1030.77	104.038
	1031.73	73.0786	1111.73	47.9238	1031.25	104.003
	1032.21	73.0088	1112.21	47.7984	1031.73	103.966
	1032.69	72.9366	1112.69	47.6696	1032.21	103.929
	1033.18	72.8673	1113.18	47.5373	1032.69	103.89
	1033.66	72.8059	1113.66	47.4022	1033.18	103.85
	1034.14	72.7554	1114.14	47.2652	1033.66	103.808
	1034.62	72.7154	1114.62	47.1265	1034.14	103.765
	1035.1	72.6825	1115.1	46.9858	1034.62	103.72
	1035.59	72.651	1115.59	46.842	1035.1	103.674
	1036.07	72.6152	1116.07	46.694	1035.59	103.627
	1036.55	72.5709	1116.55	46.5408	1036.07	103.579
	1037.03	72.5176	1117.03	46.3826	1036.55	103.53
	1037.52	72.4583	1117.52	46.22	1037.03	103.48
	1038	72.3992	1118	46.054	1037.52	103.428
	1038.48	72.3471	1118.48	45.8851	1038	103.375
	1038.96	72.3085	1118.96	45.7131	1038.48	103.321
	1039.44	72.2873	1119.44	45.5372	1038.96	103.265
	1039.93	72.2836	1119.93	45.3561	1039.44	103.209
	1040.41	72.2943	1120.41	45.1689	1039.93	103.153
	1040.89	72.3135	1120.89	44.9755	1040.41	103.096
	1041.37	72.3346	1121.37	44.7762	1040.89	103.038
	1041.85	72.351	1121.85	44.572	1041.37	102.979
	1042.34	72.358	1122.34	44.3633	1041.85	102.92
	1042.82	72.3539	1122.82	44.1505	1042.34	102.859
	1043.3	72.3398	1123.3	43.9331	1042.82	102.798
	1043.78	72.3192	1123.78	43.7106	1043.3	102.737
	1044.27	72.2968	1124.27	43.4829	1043.78	102.675
	1044.75	72.2776	1124.75	43.2502	1044.27	102.612
	1045.23	72.265	1125.23	43.013	1044.75	102.548
	1045.71	72.2612	1125.71	42.7719	1045.23	102.483
	1046.19	72.2669	1126.19	42.527	1045.71	102.416
	1046.67	72.282	1126.67	42.2779	1046.19	102.347
	1047.16	72.3065	1127.16	42.0237	1046.67	102.275
	1047.64	72.3405	1127.64	41.7634	1047.16	102.201
	1048.12	72.3842	1128.12	41.4964	1047.64	102.125
	1048.6	72.4369	1128.6	41.2228	1048.12	102.046
	1049.09	72.4965	1129.09	40.943	1048.6	101.965
	1049.57	72.5592	1129.57	40.658	1049.09	101.88
	1050.05	72.6199	1130.05	40.3686	1049.57	101.793
	1050.53	72.6737	1130.53	40.0754	1050.05	101.702
	1051.01	72.7175	1131.01	39.7784	1050.53	101.607
	1051.5	72.7516	1131.5	39.4778	1051.01	101.51
	1051.98	72.7792	1131.98	39.1739	1051.5	101.409
	1052.46	72.8061	1132.46	38.8672	1051.98	101.305
	1052.94	72.8389	1132.94	38.5586	1052.46	101.199
	1053.42	72.8824	1133.42	38.2494	1052.94	101.088
	1053.91	72.9386	1133.91	37.9408	1053.42	100.974
	1054.39	73.0058	1134.39	37.6341	1053.91	100.856
	1054.87	73.08	1134.87	37.3303	1054.39	100.734
	1055.35	73.1558	1135.35	37.0304	1054.87	100.608
	1055.84	73.2282	1135.84	36.7353	1055.35	100.479
	1056.32	73.294	1136.32	36.4459	1055.84	100.347
	1056.8	73.3521	1136.8	36.1634	1056.32	100.211
	1057.28	73.4031	1137.28	35.8894	1056.8	100.071
	1057.76	73.4488	1137.76	35.6255	1057.28	99.9262
	1058.25	73.4907	1138.25	35.3738	1057.76	99.7768
	1058.73	73.5302	1138.73	35.1366	1058.25	99.6226
	1059.21	73.5674	1139.21	34.9158	1058.73	99.4642
	1059.69	73.6015	1139.69	34.7134	1059.21	99.3018
	1060.17	73.6309	1140.17	34.5308	1059.69	99.1356
	1060.66	73.6539	1140.66	34.3694	1060.17	98.9654
	1061.14	73.6691	1141.14	34.2302	1060.66	98.7906
	1061.62	73.6759	1141.62	34.1143	1061.14	98.6108
	1062.1	73.6754	1142.1	34.0229	1061.62	98.4258
	1062.59	73.6697	1142.59	33.9566	1062.1	98.2358
	1063.07	73.6621	1143.07	33.916	1062.59	98.0415
	1063.55	73.6554	1143.55	33.9009	1063.07	97.8436
	1064.03	73.6514	1144.03	33.9103	1063.55	97.6425
	1064.51	73.6502	1144.51	33.9426	1064.03	97.4383
	1065	73.6504	1145	33.9958	1064.51	97.2306
	1065.48	73.6495	1145.48	34.0671	1065	97.0193
	1065.96	73.6457	1145.96	34.1535	1065.48	96.8042
	1066.44	73.6388	1146.44	34.2516	1065.96	96.5857
	1066.92	73.6305	1146.92	34.3576	1066.44	96.3649
	1067.41	73.6233	1147.41	34.4674	1066.92	96.1425
	1067.89	73.6196	1147.89	34.5771	1067.41	95.9193
	1068.37	73.62	1148.37	34.6832	1067.89	95.6954
	1068.85	73.6226	1148.85	34.7828	1068.37	95.4706
	1069.34	73.6237	1149.34	34.8733	1068.85	95.2445
	1069.82	73.6191	1149.82	34.9524	1069.34	95.0174
	1070.3	73.6063	1150.3	35.0182	1069.82	94.7901
	1070.78	73.585	1150.78	35.0684	1070.3	94.5639
	1071.26	73.5578	1151.26	35.101	1070.78	94.3404
	1071.74	73.5279	1151.74	35.1143	1071.26	94.1207
	1072.23	73.4984	1152.23	35.1073	1071.74	93.9053
	1072.71	73.47	1152.71	35.08	1072.23	93.6942
	1073.19	73.4408	1153.19	35.033	1072.71	93.4872
	1073.67	73.4074	1153.67	34.9673	1073.19	93.2845
	1074.16	73.3669	1154.16	34.8843	1073.67	93.087
	1074.64	73.3188	1154.64	34.7854	1074.16	92.8963
	1075.12	73.266	1155.12	34.6718	1074.64	92.7139
	1075.6	73.2143	1155.6	34.5444	1075.12	92.5406
	1076.08	73.1704	1156.08	34.4043	1075.6	92.3766
	1076.57	73.141	1156.57	34.2529	1076.08	92.2213
	1077.05	73.1298	1157.05	34.0915	1076.57	92.0738
	1077.53	73.1377	1157.53	33.9219	1077.05	91.9338
	1078.01	73.1625	1158.01	33.7454	1077.53	91.8016
	1078.49	73.2	1158.49	33.5637	1078.01	91.6783
	1078.98	73.2451	1158.98	33.3774	1078.49	91.5647
	1079.46	73.2918	1159.46	33.1874	1078.98	91.4614
	1079.94	73.3345	1159.94	32.9943	1079.46	91.3676
	1080.42	73.3682	1160.42	32.7989	1079.94	91.282
	1080.91	73.3888	1160.91	32.6024	1080.42	91.2033
	1081.39	73.3949	1161.39	32.4065	1080.91	91.1305
	1081.87	73.3872	1161.87	32.2133	1081.39	91.0636
	1082.35	73.3697	1162.35	32.0246	1081.87	91.0032
	1082.83	73.3478	1162.83	31.8419	1082.35	90.9498
	1083.32	73.3267	1163.32	31.6659	1082.83	90.9037
	1083.8	73.3097	1163.8	31.4969	1083.32	90.8638
	1084.28	73.2969	1164.28	31.3348	1083.8	90.8286
	1084.76	73.285	1164.76	31.1797	1084.28	90.7966
	1085.24	73.2696	1165.24	31.0317	1084.76	90.7668
	1085.73	73.2472	1165.73	30.8913	1085.24	90.7393
	1086.21	73.2175	1166.21	30.7589	1085.73	90.7149
	1086.69	73.184	1166.69	30.6347	1086.21	90.6946
	1087.17	73.1524	1167.17	30.5189	1086.69	90.6787
	1087.65	73.1293	1167.65	30.4112	1087.17	90.6665
	1088.14	73.1186	1168.14	30.3116	1087.65	90.6567
	1088.62	73.1207	1168.62	30.2203	1088.14	90.648
	1089.1	73.1322	1169.1	30.1378	1088.62	90.6395
	1089.58	73.148	1169.58	30.0643	1089.1	90.6316
	1090.07	73.1638	1170.07	30	1089.58	90.6252
	1090.55	73.1777	1170.55	29.9444	1090.07	90.6212
	1091.03	73.1908	1171.03	29.8968	1090.55	90.62
	1091.51	73.2064	1171.51	29.8563	1091.03	90.621
	1091.99	73.2275	1171.99	29.8222	1091.51	90.6231
	1092.48	73.2557	1172.48	29.7945	1091.99	90.6252
	1092.96	73.2893	1172.96	29.7735	1092.48	90.6267
	1093.44	73.3245	1173.44	29.7598	1092.96	90.6283
	1093.92	73.3571	1173.92	29.7534	1093.44	90.6312
	1094.4	73.3839	1174.4	29.7541	1093.92	90.6364
	1094.89	73.4044	1174.89	29.7609	1094.4	90.6446
	1095.37	73.4203	1175.37	29.7731	1094.89	90.6552
	1095.85	73.4349	1175.85	29.79	1095.37	90.6671
	1096.33	73.4515	1176.33	29.8121	1095.85	90.6793
	1096.82	73.4718	1176.82	29.8401	1096.33	90.6913
	1097.3	73.4953	1177.3	29.8754	1096.82	90.7037
	1097.78	73.5198	1177.78	29.919	1097.3	90.7175
	1098.26	73.5425	1178.26	29.9714	1097.78	90.734
	1098.74	73.5604	1178.74	30.0322	1098.26	90.7535
	1099.23	73.5719	1179.23	30.1012	1098.74	90.7752
	1099.71	73.5765	1179.71	30.1777	1099.23	90.798
	1100.19	73.5753	1180.19	30.2621	1099.71	90.8206
	1100.67	73.5706	1180.67	30.3549	1100.19	90.8423
	1101.15	73.5651	1181.15	30.4571	1100.67	90.8637
	1101.64	73.5617	1181.64	30.5697	1101.15	90.8855
	1102.12	73.5627	1182.12	30.6934	1101.64	90.9088
	1102.6	73.5689	1182.6	30.8282	1102.12	90.9339
	1103.08	73.5791	1183.08	30.9741	1102.6	90.96
	1103.57	73.5905	1183.57	31.1312	1103.08	90.9858
	1104.05	73.5993	1184.05	31.2996	1103.57	91.0101
	1104.53	73.6017	1184.53	31.4798	1104.05	91.0324
	1105.01	73.5958	1185.01	31.6719	1104.53	91.053
	1105.49	73.5819	1185.49	31.8761	1105.01	91.0731
	1105.98	73.5633	1185.98	32.0919	1105.49	91.0937
	1106.46	73.545	1186.46	32.3188	1105.98	91.1153
	1106.94	73.532	1186.94	32.5559	1106.46	91.1374
	1107.42	73.5287	1187.42	32.8026	1106.94	91.159
	1107.9	73.5365	1187.9	33.0583	1107.42	91.1793
	1108.39	73.5546	1188.39	33.3224	1107.9	91.1984
	1108.87	73.5805	1188.87	33.594	1108.39	91.2171
	1109.35	73.6112	1189.35	33.872	1108.87	91.2371
	1109.83	73.644	1189.83	34.1552	1109.35	91.2599
	1110.32	73.677	1190.32	34.4424	1109.83	91.2863
	1110.8	73.709	1190.8	34.7329	1110.32	91.3162
	1111.28	73.7388	1191.28	35.0264	1110.8	91.3489
	1111.76	73.7655	1191.76	35.3228	1111.28	91.3838
	1112.24	73.7874	1192.24	35.622	1111.76	91.4208
	1112.72	73.8032	1192.72	35.9234	1112.24	91.4609
	1113.21	73.8122	1193.21	36.2261	1112.72	91.5055
	1113.69	73.8148	1193.69	36.5289	1113.21	91.5559
	1114.17	73.8126	1194.17	36.831	1113.69	91.6124
	1114.65	73.8083	1194.65	37.1317	1114.17	91.6747
	1115.14	73.8044	1195.14	37.4311	1114.65	91.7417
	1115.62	73.8039	1195.62	37.7293	1115.14	91.8125
	1116.1	73.8089	1196.1	38.0261	1115.62	91.8867
	1116.58	73.821	1196.58	38.3211	1116.1	91.965
	1117.06	73.8409	1197.06	38.6134	1116.58	92.0481
	1117.55	73.8684	1197.55	38.902	1117.06	92.1368
	1118.03	73.9027	1198.03	39.1861	1117.55	92.2312
	1118.51	73.9415	1198.51	39.4658	1118.03	92.3304
	1118.99	73.9822	1198.99	39.7411	1118.51	92.4331
	1119.47	74.0224	1199.47	40.0127	1118.99	92.5381
	1119.96	74.0601	1199.96	40.2809	1119.47	92.6449
	1120.44	74.0951	1200.44	40.5455	1119.96	92.7539
	1120.92	74.1286	1200.92	40.8062	1120.44	92.866
	1121.4	74.1628	1201.4	41.0628	1120.92	92.9817
	1121.88	74.1997	1201.88	41.3154	1121.4	93.1009
	1122.37	74.2399	1202.37	41.5642	1121.88	93.223
	1122.85	74.2825	1202.85	41.8097	1122.37	93.3465
	1123.33	74.3247	1203.33	42.0519	1122.85	93.4705
	1123.81	74.3636	1203.81	42.2902	1123.33	93.5944
	1124.3	74.3965	1204.3	42.5234	1123.81	93.7189
	1124.78	74.4229	1204.78	42.75	1124.3	93.8445
	1125.26	74.4439	1205.26	42.9692	1124.78	93.9718
	1125.74	74.4621	1205.74	43.1809	1125.26	94.1009
	1126.22	74.4801	1206.22	43.386	1125.74	94.2308
	1126.71	74.4998	1206.71	43.5857	1126.22	94.3604
	1127.19	74.5216	1207.19	43.7815	1126.71	94.4887
	1127.67	74.5453	1207.67	43.9737	1127.19	94.6153
	1128.15	74.5701	1208.15	44.1623	1127.67	94.7404
	1128.63	74.5957	1208.63	44.3463	1128.15	94.8648
	1129.12	74.6219	1209.12	44.5253	1128.63	94.9888
	1129.6	74.6486	1209.6	44.699	1129.12	95.1126
	1130.08	74.6746	1210.08	44.8676	1129.6	95.2351
	1130.56	74.6976	1210.56	45.0317	1130.08	95.3555
	1131.05	74.7139	1211.05	45.1914	1130.56	95.4728
	1131.53	74.721	1211.53	45.3463	1131.05	95.5868
	1132.01	74.7174	1212.01	45.4952	1131.53	95.6979
	1132.49	74.7051	1212.49	45.637	1132.01	95.8066
	1132.97	74.6883	1212.97	45.7708	1132.49	95.9138
	1133.46	74.6732	1213.46	45.8968	1132.97	96.0193
	1133.94	74.6653	1213.94	46.0155	1133.46	96.1228
	1134.42	74.6678	1214.42	46.128	1133.94	96.2235
	1134.9	74.6802	1214.9	46.2351	1134.42	96.321
	1135.38	74.699	1215.38	46.3368	1134.9	96.4152
	1135.87	74.7192	1215.87	46.4326	1135.38	96.5068
	1136.35	74.7354	1216.35	46.5221	1135.87	96.5965
	1136.83	74.7442	1216.83	46.6048	1136.35	96.685
	1137.31	74.7448	1217.31	46.6811	1136.83	96.7725
	1137.8	74.7384	1217.8	46.7517	1137.31	96.8584
	1138.28	74.728	1218.28	46.8171	1137.8	96.9422
	1138.76	74.7167	1218.76	46.8772	1138.28	97.0234
	1139.24	74.7075	1219.24	46.9308	1138.76	97.1021
	1139.72	74.7023	1219.72	46.9763	1139.24	97.1789
	1140.21	74.702	1220.21	47.0122	1139.72	97.2544
	1140.69	74.7054	1220.69	47.0376	1140.21	97.3294
	1141.17	74.7104	1221.17	47.0527	1140.69	97.4039
	1141.65	74.7129	1221.65	47.0584	1141.17	97.4773
	1142.13	74.7081	1222.13	47.056	1141.65	97.5491
	1142.62	74.6916	1222.62	47.0462	1142.13	97.6188
	1143.1	74.6613	1223.1	47.0289	1142.62	97.6863
	1143.58	74.6181	1223.58	47.0034	1143.1	97.752
	1144.06	74.5665	1224.06	46.9691	1143.58	97.8165
	1144.55	74.5136	1224.55	46.9261	1144.06	97.8803
	1145.03	74.4668	1225.03	46.8753	1144.55	97.9435
	1145.51	74.4313	1225.51	46.8184	1145.03	98.0056
	1145.99	74.4086	1225.99	46.7573	1145.51	98.066
	1146.47	74.3957	1226.47	46.6938	1145.99	98.1242
	1146.96	74.3867	1226.96	46.6289	1146.47	98.1802
	1147.44	74.3748	1227.44	46.5632	1146.96	98.2344
	1147.92	74.3544	1227.92	46.4977	1147.44	98.2872
	1148.4	74.3231	1228.4	46.434	1147.92	98.3391
	1148.88	74.2811	1228.88	46.3744	1148.4	98.3899
	1149.37	74.2309	1229.37	46.3221	1148.88	98.4391
	1149.85	74.175	1229.85	46.2798	1149.37	98.4863
	1150.33	74.1159	1230.33	46.2499	1149.85	98.5308
	1150.81	74.0555	1230.81	46.2338	1150.33	98.5726
	1151.3	73.9956	1231.3	46.2321	1150.81	98.6121
	1151.78	73.9391	1231.78	46.2453	1151.3	98.6497
	1152.26	73.89	1232.26	46.2742	1151.78	98.6856
	1152.74	73.8526	1232.74	46.3198	1152.26	98.7199
	1153.22	73.8308	1233.22	46.3834	1152.74	98.752
	1153.7	73.826	1233.7	46.4658	1153.22	98.7815
	1154.19	73.8369	1234.19	46.5666	1153.7	98.8081
	1154.67	73.8591	1234.67	46.6842	1154.19	98.8318
	1155.15	73.8865	1235.15	46.8162	1154.67	98.8531
	1155.63	73.9133	1235.63	46.9595	1155.15	98.8727
	1156.12	73.9344	1236.12	47.1115	1155.63	98.8909
	1156.6	73.9475	1236.6	47.2706	1156.12	98.9077
	1157.08	73.952	1237.08	47.4354	1156.6	98.9227
	1157.56	73.9491	1237.56	47.605	1157.08	98.9353
	1158.04	73.9412	1238.04	47.7779	1157.56	98.9451
	1158.53	73.9317	1238.53	47.9519	1158.04	98.9521
	1159.01	73.9243	1239.01	48.1245	1158.53	98.9567
	1159.49	73.9231	1239.49	48.2935	1159.01	98.9594
	1159.97	73.9316	1239.97	48.4577	1159.49	98.9605
	1160.45	73.9517	1240.45	48.6169	1159.97	98.9599
	1160.94	73.9827	1240.94	48.772	1160.45	98.9571
	1161.42	74.0205	1241.42	48.9238	1160.94	98.9516
	1161.9	74.0586	1241.9	49.0722	1161.42	98.9429
	1162.38	74.0903	1242.38	49.2163	1161.9	98.931
	1162.87	74.1103	1242.87	49.3546	1162.38	98.9161
	1163.35	74.117	1243.35	49.4854	1162.87	98.8989
	1163.83	74.1132	1243.83	49.6085	1163.35	98.8795
	1164.31	74.105	1244.31	49.7246	1163.83	98.8579
	1164.79	74.0992	1244.79	49.8357	1164.31	98.8336
	1165.28	74.1006	1245.28	49.9433	1164.79	98.8059
	1165.76	74.1101	1245.76	50.0485	1165.28	98.7742
	1166.24	74.1247	1246.24	50.1509	1165.76	98.7384
	1166.72	74.1393	1246.72	50.2494	1166.24	98.6986
	1167.2	74.1483	1247.2	50.3426	1166.72	98.6553
	1167.69	74.149	1247.69	50.4301	1167.2	98.6086
	1168.17	74.1421	1248.17	50.5125	1167.69	98.5584
	1168.65	74.1318	1248.65	50.591	1168.17	98.5042
	1169.13	74.1232	1249.13	50.6673	1168.65	98.4453
	1169.62	74.1208	1249.62	50.7416	1169.13	98.3813
	1170.1	74.1262	1250.1	50.8135	1169.62	98.3122
	1170.58	74.1381	1250.58	50.8813	1170.1	98.2384
	1171.06	74.1525	1251.06	50.9437	1170.58	98.1605
	1171.54	74.1649	1251.54	50.9999	1171.06	98.079
	1172.03	74.1716	1252.03	51.0506	1171.54	97.9938
	1172.51	74.1714	1252.51	51.0969	1172.03	97.9047
	1172.99	74.1648	1252.99	51.1401	1172.51	97.8112
	1173.47	74.1545	1253.47	51.1806	1172.99	97.7128
	1173.95	74.1435	1253.95	51.2179	1173.47	97.6096
	1174.44	74.1343	1254.44	51.2506	1173.95	97.5022
	1174.92	74.1285	1254.92	51.2779	1174.44	97.3912
	1175.4	74.126	1255.4	51.2997	1174.92	97.2772
	1175.88	74.1259	1255.88	51.3174	1175.4	97.1602
	1176.37	74.1265	1256.37	51.3328	1175.88	97.0399
	1176.85	74.1263	1256.85	51.348	1176.37	96.9158
	1177.33	74.1244	1257.33	51.364	1176.85	96.7876
	1177.81	74.1211	1257.81	51.3807	1177.33	96.6557
	1178.29	74.118	1258.29	51.3972	1177.81	96.5207
	1178.78	74.1173	1258.78	51.4131	1178.29	96.3838
	1179.26	74.1214	1259.26	51.4286	1178.78	96.2456
	1179.74	74.1315	1259.74	51.4455	1179.26	96.1065
	1180.22	74.1471	1260.22	51.4655	1179.74	95.9663
	1180.7	74.1659	1260.7	51.4904	1180.22	95.8244
	1181.19	74.1838	1261.19	51.5209	1180.7	95.6808
	1181.67	74.1969	1261.67	51.5561	1181.19	95.5358
	1182.15	74.2028	1262.15	51.5945	1181.67	95.3906
	1182.63	74.2012	1262.63	51.6351	1182.15	95.2464
	1183.11	74.1943	1263.11	51.6776	1182.63	95.1043
	1183.6	74.1863	1263.6	51.7232	1183.11	94.9651
	1184.08	74.1811	1264.08	51.7739	1183.6	94.8285
	1184.56	74.1822	1264.56	51.8321	1184.08	94.6945
	1185.04	74.1892	1265.04	51.8962	1184.56	94.5629
	1185.53	74.199	1265.53	51.9654	1185.04	94.4344
	1186.01	74.2079	1266.01	52.0383	1185.53	94.3103
	1186.49	74.2129	1266.49	52.1134	1186.01	94.1923
	1186.97	74.2125	1266.97	52.1903	1186.49	94.0816
	1187.45	74.2079	1267.45	52.269	1186.97	93.9791
	1187.94	74.2013	1267.94	52.3497	1187.45	93.8845
	1188.42	74.1951	1268.42	52.4322	1187.94	93.7975
	1188.9	74.1903	1268.9	52.5154	1188.42	93.7179
	1189.38	74.1863	1269.38	52.5972	1188.9	93.6461
	1189.86	74.1812	1269.86	52.6758	1189.38	93.5832
	1190.35	74.1727	1270.35	52.75	1189.86	93.5305
	1190.83	74.1594	1270.83	52.8199	1190.35	93.4887
	1191.31	74.1411	1271.31	52.8865	1190.83	93.458
	1191.79	74.1193	1271.79	52.9513	1191.31	93.4376
	1192.28	74.0967	1272.28	53.0147	1191.79	93.4265
	1192.76	74.0759	1272.76	53.0763	1192.28	93.4239
	1193.24	74.059	1273.24	53.1345	1192.76	93.4297
	1193.72	74.047	1273.72	53.1875	1193.24	93.4447
	1194.2	74.0399	1274.2	53.2343	1193.72	93.4697
	1194.68	74.0365	1274.68	53.2752	1194.2	93.5052
	1195.17	74.035	1275.17	53.3117	1194.68	93.5508
	1195.65	74.0334	1275.65	53.3456	1195.17	93.6055
	1196.13	74.0298	1276.13	53.3781	1195.65	93.668
	1196.61	74.0228	1276.61	53.409	1196.13	93.7374
	1197.1	74.0118	1277.1	53.437	1196.61	93.8135
	1197.58	73.9969	1277.58	53.4603	1197.1	93.8967
	1198.06	73.9788	1278.06	53.4776	1197.58	93.9879
	1198.54	73.9583	1278.54	53.4894	1198.06	94.0872
	1199.02	73.9359	1279.02	53.4971	1198.54	94.1944
	1199.51	73.9113	1279.51	53.5026	1199.02	94.308
	1199.99	73.8838	1279.99	53.5074	1199.51	94.4268
	1200.47	73.8526	1280.47	53.5115	1199.99	94.5498
	1200.95	73.8177	1280.95	53.5138	1200.47	94.6767
	1201.43	73.7801	1281.43	53.5126	1200.95	94.8081
	1201.92	73.7426	1281.92	53.5067	1201.43	94.9444
	1202.4	73.7086	1282.4	53.496	1201.92	95.0859
	1202.88	73.6813	1282.88	53.4814	1202.4	95.2321
	1203.36	73.6626	1283.36	53.4643	1202.88	95.3818
	1203.85	73.6525	1283.85	53.4456	1203.36	95.5336
	1204.33	73.6488	1284.33	53.425	1203.85	95.6866
	1204.81	73.6473	1284.81	53.4011	1204.33	95.8405
	1205.29	73.6435	1285.29	53.3728	1204.81	95.9956
	1205.77	73.6335	1285.77	53.3392	1205.29	96.1524
	1206.26	73.6141	1286.26	53.301	1205.77	96.311
	1206.74	73.5845	1286.74	53.2595	1206.26	96.4711
	1207.22	73.5451	1287.22	53.2164	1206.74	96.6316
	1207.7	73.4987	1287.7	53.1727	1207.22	96.7916
	1208.18	73.4492	1288.18	53.1279	1207.7	96.9503
	1208.67	73.4017	1288.67	53.0805	1208.18	97.1077
	1209.15	73.362	1289.15	53.0289	1208.67	97.2641
	1209.63	73.335	1289.63	52.9721	1209.15	97.4202
	1210.11	73.324	1290.11	52.9104	1209.63	97.5763
	1210.6	73.3294	1290.6	52.8454	1210.11	97.7324
	1211.08	73.3487	1291.08	52.7789	1210.6	97.8878
	1211.56	73.3762	1291.56	52.7119	1211.08	98.0422
	1212.04	73.4051	1292.04	52.6444	1211.56	98.1952
	1212.52	73.4285	1292.52	52.5752	1212.04	98.3471
	1213.01	73.4416	1293.01	52.5031	1212.52	98.4983
	1213.49	73.4424	1293.49	52.4271	1213.01	98.6495
	1213.97	73.4316	1293.97	52.3475	1213.49	98.8007
	1214.45	73.4122	1294.45	52.2655	1213.97	98.9518
	1214.93	73.3883	1294.93	52.1822	1214.45	99.1019
	1215.42	73.3635	1295.42	52.0983	1214.93	99.2504
	1215.9	73.3405	1295.9	52.0129	1215.42	99.3969
	1216.38	73.3212	1296.38	51.9245	1215.9	99.5413
	1216.86	73.3062	1296.86	51.8317	1216.38	99.6839
	1217.35	73.2955	1297.35	51.7338	1216.86	99.825
	1217.83	73.2883	1297.83	51.6314	1217.35	99.9644
	1218.31	73.2833	1298.31	51.5258	1217.83	100.102
	1218.79	73.2789	1298.79	51.4188	1218.31	100.236
	1219.27	73.2735	1299.27	51.311	1218.79	100.368
	1219.76	73.2662	1299.76	51.2017	1219.27	100.495
	1220.24	73.2573	1300.24	51.0892	1219.76	100.619
	1220.72	73.2484	1300.72	50.9717	1220.24	100.74
	1221.2	73.2418	1301.2	50.848	1220.72	100.858
	1221.68	73.2398	1301.68	50.7184	1221.2	100.973
	1222.17	73.2431	1302.17	50.5839	1221.68	101.086
	1222.65	73.2506	1302.65	50.4462	1222.17	101.196
	1223.13	73.2593	1303.13	50.3062	1222.65	101.302
	1223.61	73.2655	1303.61	50.1637	1223.13	101.406
	1224.09	73.2661	1304.09	50.0181	1223.61	101.508
	1224.58	73.2603	1304.58	49.8681	1224.09	101.608
	1225.06	73.2496	1305.06	49.7134	1224.58	101.706
	1225.54	73.2376	1305.54	49.5543	1225.06	101.804
	1226.02	73.2285	1306.02	49.3914	1225.54	101.9
	1226.51	73.2252	1306.51	49.2253	1226.02	101.996
	1226.99	73.2283	1306.99	49.0559	1226.51	102.089
	1227.47	73.2364	1307.47	48.8819	1226.99	102.181
	1227.95	73.2466	1307.95	48.7015	1227.47	102.27
	1228.43	73.2555	1308.43	48.5131	1227.95	102.357
	1228.91	73.2608	1308.91	48.3161	1228.43	102.442
	1229.4	73.2618	1309.4	48.1111	1228.91	102.525
	1229.88	73.2589	1309.88	47.8993	1229.4	102.606
	1230.36	73.2534	1310.36	47.682	1229.88	102.684
	1230.84	73.2465	1310.84	47.4596	1230.36	102.76
	1231.33	73.2396	1311.33	47.2316	1230.84	102.833
	1231.81	73.2339	1311.81	46.9969	1231.33	102.903
	1232.29	73.2308	1312.29	46.7545	1231.81	102.972
	1232.77	73.2317	1312.77	46.5043	1232.29	103.039
	1233.26	73.2377	1313.26	46.2471	1232.77	103.105
	1233.74	73.2488	1313.74	45.9839	1233.26	103.17
	1234.22	73.2631	1314.22	45.7159	1233.74	103.234
	1234.7	73.2774	1314.7	45.443	1234.22	103.298
	1235.18	73.2869	1315.18	45.1644	1234.7	103.361
	1235.66	73.2876	1315.66	44.8785	1235.18	103.423
	1236.15	73.2772	1316.15	44.5839	1235.66	103.486
	1236.63	73.2562	1316.63	44.2801	1236.15	103.548
	1237.11	73.228	1317.11	43.9674	1236.63	103.61
	1237.59	73.1977	1317.59	43.6466	1237.11	103.671
	1238.08	73.1703	1318.08	43.3188	1237.59	103.73
	1238.56	73.1496	1318.56	42.9843	1238.08	103.788
	1239.04	73.137	1319.04	42.6427	1238.56	103.843
	1239.52	73.132	1319.52	42.2934	1239.04	103.896
	1240	73.1323	1320	41.9357	1239.52	103.946
	1240.49	73.1357	1320.49	41.5698	1240	103.993
	1240.97	73.1401	1320.97	41.1967	1240.49	104.038
	1241.45	73.1443	1321.45	40.8179	1240.97	104.08
	1241.93	73.1481	1321.93	40.435	1241.45	104.118
	1242.41	73.1513	1322.41	40.0496	1241.93	104.154
	1242.9	73.1541	1322.9	39.6626	1242.41	104.188
	1243.38	73.1563	1323.38	39.2752	1242.9	104.22
	1243.86	73.1579	1323.86	38.8883	1243.38	104.251
	1244.34	73.1592	1324.34	38.5033	1243.86	104.282
	1244.83	73.1602	1324.83	38.1215	1244.34	104.312
	1245.31	73.1612	1325.31	37.7445	1244.83	104.343
	1245.79	73.1626	1325.79	37.3732	1245.31	104.373
	1246.27	73.1643	1326.27	37.0086	1245.79	104.404
	1246.75	73.1666	1326.75	36.6514	1246.27	104.434
	1247.24	73.1695	1327.24	36.3024	1246.75	104.463
	1247.72	73.1736	1327.72	35.9624	1247.24	104.492
	1248.2	73.1793	1328.2	35.6326	1247.72	104.52
	1248.68	73.1869	1328.68	35.3141	1248.2	104.548
	1249.16	73.1956	1329.16	35.0079	1248.68	104.575
	1249.65	73.2037	1329.65	34.715	1249.16	104.601
	1250.13	73.2086	1330.13	34.4361	1249.65	104.626
	1250.61	73.2078	1330.61	34.1721	1250.13	104.651
	1251.09	73.1992	1331.09	33.9241	1250.61	104.677
	1251.58	73.1828	1331.58	33.6934	1251.09	104.702
	1252.06	73.1601	1332.06	33.4813	1251.58	104.728
	1252.54	73.1342	1332.54	33.2893	1252.06	104.755
	1253.02	73.1081	1333.02	33.1184	1252.54	104.783
	1253.5	73.0844	1333.5	32.9696	1253.02	104.811
	1253.98	73.0643	1333.98	32.8436	1253.5	104.841
	1254.47	73.0475	1334.47	32.7412	1253.98	104.871
	1254.95	73.0333	1334.95	32.6628	1254.47	104.901
	1255.43	73.0211	1335.43	32.6091	1254.95	104.93
	1255.91	73.0111	1335.91	32.5804	1255.43	104.959
	1256.4	73.0043	1336.4	32.5771	1255.91	104.986
	1256.88	73.0016	1336.88	32.6001	1256.4	105.011
	1257.36	73.0035	1337.36	32.6504	1256.88	105.033
	1257.84	73.009	1337.84	32.7296	1257.36	105.052
	1258.33	73.0159	1338.33	32.8396	1257.84	105.069
	1258.81	73.0212	1338.81	32.982	1258.33	105.083
	1259.29	73.0222	1339.29	33.1575	1258.81	105.095
	1259.77	73.0178	1339.77	33.3658	1259.29	105.105
	1260.25	73.0083	1340.25	33.6056	1259.77	105.116
	1260.73	72.9966	1340.73	33.8743	1260.25	105.126
	1261.22	72.9861	1341.22	34.1697	1260.73	105.138
	1261.7	72.9809	1341.7	34.4891	1261.22	105.151
	1262.18	72.9843	1342.18	34.83	1261.7	105.165
	1262.66	72.9982	1342.66	35.1901	1262.18	105.18
	1263.15	73.0233	1343.15	35.567	1262.66	105.197
	1263.63	73.0583	1343.63	35.9583	1263.15	105.214
	1264.11	73.1011	1344.11	36.3618	1263.63	105.231
	1264.59	73.1484	1344.59	36.7757	1264.11	105.249
	1265.07	73.1968	1345.07	37.198	1264.59	105.266
	1265.56	73.2437	1345.56	37.627	1265.07	105.284
	1266.04	73.2874	1346.04	38.0607	1265.56	105.302
	1266.52	73.3277	1346.52	38.4969	1266.04	105.32
	1267	73.366	1347	38.9335	1266.52	105.338
	1267.48	73.404	1347.48	39.3688	1267	105.357
	1267.97	73.443	1347.97	39.8019	1267.48	105.376
	1268.45	73.4831	1348.45	40.2327	1267.97	105.395
	1268.93	73.5227	1348.93	40.6616	1268.45	105.415
	1269.41	73.559	1349.41	41.0888	1268.93	105.436
	1269.89	73.5889	1349.89	41.5142	1269.41	105.458
	1270.38	73.6106	1350.38	41.9367	1269.89	105.481
	1270.86	73.6239	1350.86	42.3555	1270.38	105.505
	1271.34	73.631	1351.34	42.7695	1270.86	105.529
	1271.82	73.6355	1351.82	43.1782	1271.34	105.553
	1272.31	73.6407	1352.31	43.5812	1271.82	105.576
	1272.79	73.6489	1352.79	43.9781	1272.31	105.598
	1273.27	73.6606	1353.27	44.3678	1272.79	105.618
	1273.75	73.6746	1353.75	44.7484	1273.27	105.636
	1274.23	73.6893	1354.23	45.1175	1273.75	105.651
	1274.72	73.7031	1354.72	45.4732	1274.23	105.663
	1275.2	73.7155	1355.2	45.8146	1274.72	105.673
	1275.68	73.7269	1355.68	46.1424	1275.2	105.68
	1276.16	73.7376	1356.16	46.458	1275.68	105.686
	1276.64	73.7478	1356.64	46.763	1276.16	105.691
	1277.13	73.7566	1357.13	47.0579	1276.64	105.697
	1277.61	73.7623	1357.61	47.3421	1277.13	105.702
	1278.09	73.7634	1358.09	47.6142	1277.61	105.709
	1278.57	73.7596	1358.57	47.8728	1278.09	105.717
	1279.06	73.7524	1359.06	48.1181	1278.57	105.725
	1279.54	73.7446	1359.54	48.3513	1279.06	105.735
	1280.02	73.7401	1360.02	48.5748	1279.54	105.745
	1280.5	73.7423	1360.5	48.7907	1280.02	105.756
	1280.98	73.7528	1360.98	48.9997	1280.5	105.767
	1281.47	73.7713	1361.47	49.2009	1280.98	105.78
	1281.95	73.7955	1361.95	49.3921	1281.47	105.793
	1282.43	73.822	1362.43	49.5714	1281.95	105.806
	1282.91	73.8475	1362.91	49.738	1282.43	105.819
	1283.39	73.8694	1363.39	49.8924	1282.91	105.832
	1283.88	73.8865	1363.88	50.0364	1283.39	105.843
	1284.36	73.8987	1364.36	50.1717	1283.88	105.854
	1284.84	73.9067	1364.84	50.2988	1284.36	105.863
	1285.32	73.9112	1365.32	50.4175	1284.84	105.871
	1285.81	73.9133	1365.81	50.527	1285.32	105.877
	1286.29	73.9132	1366.29	50.6274	1285.81	105.881
	1286.77	73.9112	1366.77	50.7206	1286.29	105.884
	1287.25	73.9073	1367.25	50.8099	1286.77	105.885
	1287.73	73.9011	1367.73	50.8989	1287.25	105.885
	1288.22	73.8922	1368.22	50.9904	1287.73	105.885
	1288.7	73.8808	1368.7	51.0843	1288.22	105.885
	1289.18	73.8671	1369.18	51.1784	1288.7	105.886
	1289.66	73.8524	1369.66	51.2687	1289.18	105.887
	1290.14	73.8386	1370.14	51.3517	1289.66	105.888
	1290.63	73.8277	1370.63	51.4259	1290.14	105.889
	1291.11	73.8211	1371.11	51.492	1290.63	105.889
	1291.59	73.8193	1371.59	51.5521	1291.11	105.888
	1292.07	73.8217	1372.07	51.6083	1291.59	105.887
	1292.56	73.8262	1372.56	51.6609	1292.07	105.885
	1293.04	73.8304	1373.04	51.7086	1292.56	105.883
	1293.52	73.832	1373.52	51.7492	1293.04	105.881
	1294	73.8295	1374	51.7813	1293.52	105.877
	1294.48	73.8222	1374.48	51.8054	1294	105.872
	1294.96	73.8103	1374.96	51.8242	1294.48	105.866
	1295.45	73.7947	1375.45	51.8419	1294.96	105.859
	1295.93	73.7761	1375.93	51.8616	1295.45	105.851
	1296.41	73.7556	1376.41	51.8846	1295.93	105.843
	1296.89	73.7343	1376.89	51.9096	1296.41	105.835
	1297.38	73.714	1377.38	51.9337	1296.89	105.829
	1297.86	73.6967	1377.86	51.954	1297.38	105.822
	1298.34	73.6846	1378.34	51.969	1297.86	105.815
	1298.82	73.6793	1378.82	51.9794	1298.34	105.808
	1299.3	73.6815	1379.3	51.987	1298.82	105.801
	1299.79	73.69	1379.79	51.9931	1299.3	105.794
	1300.27	73.703	1380.27	51.9979	1299.79	105.788
	1300.75	73.7179	1380.75	51.9993	1300.27	105.782
	1301.23	73.7323	1381.23	51.9945	1300.75	105.777
	1301.71	73.7452	1381.71	51.9819	1301.23	105.773
	1302.2	73.7562	1382.2	51.9611	1301.71	105.77
	1302.68	73.766	1382.68	51.9344	1302.2	105.767
	1303.16	73.775	1383.16	51.9045	1302.68	105.765
	1303.64	73.7832	1383.64	51.8736	1303.16	105.763
	1304.13	73.7899	1384.13	51.8415	1303.64	105.763
	1304.61	73.7937	1384.61	51.806	1304.13	105.764
	1305.09	73.7935	1385.09	51.7639	1304.61	105.766
	1305.57	73.7886	1385.57	51.7131	1305.09	105.77
	1306.05	73.779	1386.05	51.6537	1305.57	105.775
	1306.54	73.7655	1386.54	51.5881	1306.05	105.781
	1307.02	73.7492	1387.02	51.5199	1306.54	105.788
	1307.5	73.7318	1387.5	51.4513	1307.02	105.798
	1307.98	73.7155	1387.98	51.3815	1307.5	105.811
	1308.46	73.7028	1388.46	51.307	1307.98	105.827
	1308.95	73.6967	1388.95	51.2224	1308.46	105.846
	1309.43	73.7001	1389.43	51.1228	1308.95	105.867
	1309.91	73.7152	1389.91	51.0064	1309.43	105.889
	1310.39	73.7417	1390.39	50.8751	1309.91	105.912
	1310.88	73.7767	1390.88	50.7343	1310.39	105.935
	1311.36	73.8151	1391.36	50.5903	1310.88	105.959
	1311.84	73.85	1391.84	50.4494	1311.36	105.984
	1312.32	73.8746	1392.32	50.3158	1311.84	106.013
	1312.8	73.885	1392.8	50.1921	1312.32	106.044
	1313.29	73.8803	1393.29	50.079	1312.8	106.079
	1313.77	73.8634	1393.77	49.977	1313.29	106.118
	1314.25	73.8395	1394.25	49.8862	1313.77	106.159
	1314.73	73.814	1394.73	49.8065	1314.25	106.202
	1315.21	73.7908	1395.21	49.7375	1314.73	106.244
	1315.7	73.7717	1395.7	49.678	1315.21	106.287
	1316.18	73.7566	1396.18	49.6267	1315.7	106.328
	1316.66	73.7446	1396.66	49.5833	1316.18	106.369
	1317.14	73.735	1397.14	49.5495	1316.66	106.409
	1317.62	73.7283	1397.62	49.5288	1317.14	106.448
	1318.11	73.7251	1398.11	49.5259	1317.62	106.489
	1318.59	73.7261	1398.59	49.5447	1318.11	106.531
	1319.07	73.7303	1399.07	49.5856	1318.59	106.576
	1319.55	73.7356	1399.55	49.645	1319.07	106.625
	1320.04	73.739	1400.04	49.7153	1319.55	106.676
	1320.52	73.7376	1400.52	49.7868	1320.04	106.729
	1321	73.7308	1401	49.8513	1320.52	106.781
	1321.48	73.7193	1401.48	49.9036	1321	106.831
	1321.96	73.7059	1401.96	49.9429	1321.48	106.878
	1322.45	73.6937	1402.45	49.9712	1321.96	106.921
	1322.93	73.6852	1402.93	49.9913	1322.45	106.961
	1323.41	73.6811	1403.41	50.0049	1322.93	106.998
	1323.89	73.6805	1403.89	50.0118	1323.41	107.033
	1324.38	73.6816	1404.38	50.0106	1323.89	107.066
	1324.86	73.6825	1404.86	49.9999	1324.38	107.098
	1325.34	73.6828	1405.34	49.9798	1324.86	107.126
	1325.82	73.683	1405.82	49.9524	1325.34	107.152
	1326.3	73.6851	1406.3	49.9203	1325.82	107.175
	1326.79	73.6904	1406.79	49.8854	1326.3	107.196
	1327.27	73.6997	1407.27	49.8479	1326.79	107.214
	1327.75	73.7117	1407.75	49.8063	1327.27	107.229
	1328.23	73.724	1408.23	49.7583	1327.75	107.241
	1328.71	73.7332	1408.71	49.7028	1328.23	107.249
	1329.2	73.7364	1409.2	49.6406	1328.71	107.252
	1329.68	73.7319	1409.68	49.5745	1329.2	107.251
	1330.16	73.7198	1410.16	49.5079	1329.68	107.243
	1330.64	73.7017	1410.64	49.4426	1330.16	107.231
	1331.12	73.6806	1411.12	49.3777	1330.64	107.215
	1331.61	73.6596	1411.61	49.3096	1331.12	107.194
	1332.09	73.6414	1412.09	49.2335	1331.61	107.168
	1332.57	73.6279	1412.57	49.1449	1332.09	107.137
	1333.05	73.6198	1413.05	49.0417	1332.57	107.1
	1333.54	73.6169	1413.54	48.9242	1333.05	107.055
	1334.02	73.6188	1414.02	48.7938	1333.54	107.004
	1334.5	73.6256	1414.5	48.6515	1334.02	106.946
	1334.98	73.638	1414.98	48.497	1334.5	106.881
	1335.46	73.6582	1415.46	48.3285	1334.98	106.808
	1335.94	73.6886	1415.94	48.1448	1335.46	106.727
	1336.43	73.731	1416.43	47.9469	1335.94	106.638
	1336.91	73.785	1416.91	47.74	1336.43	106.541
	1337.39	73.8472	1417.39	47.5338	1336.91	106.437
	1337.87	73.9101	1417.87	47.3404	1337.39	106.328
	1338.36	73.9639	1418.36	47.1727	1337.87	106.217
	1338.84	73.9979	1418.84	47.0404	1338.36	106.111
	1339.32	74.0039	1419.32	46.9487	1338.84	106.013
	1339.8	73.9798	1419.8	46.895	1339.32	105.928
	1340.28	73.9303	1420.28	46.8705	1339.8	105.861
	1340.77	73.8656	1420.77	46.8623	1340.28	105.81
	1341.25	73.7975	1421.25	46.8565	1340.77	105.775
	1341.73	73.7359	1421.73	46.8418	1341.25	105.751
	1342.21	73.6865	1422.21	46.8098	1341.73	105.737
	1342.69	73.6495	1422.69	46.7559	1342.21	105.727
	1343.18	73.6223	1423.18	46.6779	1342.69	105.72
	1343.66	73.6008	1423.66	46.5766	1343.18	105.715
	1344.14	73.5816	1424.14	46.455	1343.66	105.711
	1344.62	73.5627	1424.62	46.3185	1344.14	105.708
	1345.11	73.5444	1425.11	46.1729	1344.62	105.706
	1345.59	73.5285	1425.59	46.0232	1345.11	105.705
	1346.07	73.517	1426.07	45.8719	1345.59	105.705
	1346.55	73.5113	1426.55	45.7187	1346.07	105.705
	1347.03	73.5117	1427.03	45.562	1346.55	105.706
	1347.52	73.5173	1427.52	45.4001	1347.03	105.707
	1348	73.5264	1428	45.2335	1347.52	105.708
	1348.48	73.5368	1428.48	45.0645	1348	105.708
	1348.96	73.5462	1428.96	44.8967	1348.48	105.708
	1349.44	73.5524	1429.44	44.7331	1348.96	105.709
	1349.93	73.5531	1429.93	44.5739	1349.44	105.713
	1350.41	73.5473	1430.41	44.4165	1349.93	105.719
	1350.89	73.5347	1430.89	44.2561	1350.41	105.728
	1351.37	73.5166	1431.37	44.0879	1350.89	105.74
	1351.86	73.4959	1431.86	43.9096	1351.37	105.753
	1352.34	73.4763	1432.34	43.722	1351.86	105.768
	1352.82	73.4615	1432.82	43.5291	1352.34	105.784
	1353.3	73.4534	1433.3	43.3355	1352.82	105.802
	1353.78	73.4523	1433.78	43.145	1353.3	105.822
	1354.27	73.4557	1434.27	42.9589	1353.78	105.847
	1354.75	73.4598	1434.75	42.7758	1354.27	105.874
	1355.23	73.4604	1435.23	42.5925	1354.75	105.906
	1355.71	73.4545	1435.71	42.4058	1355.23	105.938
	1356.19	73.4413	1436.19	42.2133	1355.71	105.971
	1356.68	73.4226	1436.68	42.0137	1356.19	106.001
	1357.16	73.4016	1437.16	41.8063	1356.68	106.027
	1357.64	73.3826	1437.64	41.5896	1357.16	106.049
	1358.12	73.3696	1438.12	41.3616	1357.64	106.063
	1358.61	73.3657	1438.61	41.1199	1358.12	106.071
	1359.09	73.3723	1439.09	40.8638	1358.61	106.071
	1359.57	73.3893	1439.57	40.5954	1359.09	106.06
	1360.05	73.4148	1440.05	40.3201	1359.57	106.04
	1360.53	73.4454	1440.53	40.0467	1360.05	106.009
	1361.02	73.4768	1441.02	39.785	1360.53	105.969
	1361.5	73.5028	1441.5	39.5438	1361.02	105.923
	1361.98	73.5176	1441.98	39.3284	1361.5	105.875
	1362.46	73.5171	1442.46	39.1383	1361.98	105.829
	1362.94	73.4992	1442.94	38.9683	1362.46	105.79
	1363.43	73.4664	1443.43	38.8076	1362.94	105.758
[truncated: 5,470 more rows]

## Sheet: Fig. 2c
		MXene		S-MXene
	5	633.997	5	1276.84
	5.02	675.625	5.02	1342.31
	5.04	650.179	5.04	1366.9
	5.06	712.134	5.06	1318.34
	5.08	645.247	5.08	1577.16
	5.1	649.279	5.1	1322.27
	5.12	700.802	5.12	1409.53
	5.14	604.351	5.14	1650.47
	5.16	621.932	5.16	1370.96
	5.18	662.609	5.18	1424.3
	5.2	726.251	5.2	1512.57
	5.22	721.116	5.22	1446.49
	5.24	663.116	5.24	1448.15
	5.26	751.687	5.26	1641.88
	5.28	669.573	5.28	1494.05
	5.3	639.456	5.3	1437.33
	5.32	642.587	5.32	1687.3
	5.34	676.057	5.34	1624.41
	5.36	704.603	5.36	1433.27
	5.38	682.749	5.38	1674.06
	5.4	751.764	5.4	1791.77
	5.42	724.915	5.42	1644.61
	5.44	752.832	5.44	1745.75
	5.46	783.569	5.46	1838.81
	5.48	762.947	5.48	1609.51
	5.5	761.013	5.5	1865.29
	5.52	807.249	5.52	1823.84
	5.54	809.286	5.54	1849.64
	5.56	677.779	5.56	1933.42
	5.58	907.735	5.58	1982.66
	5.6	852.555	5.6	2040.69
	5.62	952.578	5.62	2091.95
	5.64	891.5	5.64	2165.03
	5.66	927.455	5.66	2282.17
	5.68	911.813	5.68	2280.11
	5.7	880.055	5.7	2478.11
	5.72	826.376	5.72	2483.86
	5.74	963.397	5.74	2471.06
	5.76	1075.84	5.76	2731.72
	5.78	1066.17	5.78	2470.02
	5.8	1005.02	5.8	2823.33
	5.82	1067.56	5.82	2674.29
	5.84	1006.02	5.84	2955.8
	5.86	1011.6	5.86	3026.4
	5.88	1087.03	5.88	3199.07
	5.9	1074.66	5.9	3083.5
	5.92	1141.35	5.92	3609.88
	5.94	1048.6	5.94	3484.88
	5.96	1065.28	5.96	3601.52
	5.98	1032.24	5.98	3760.49
	6	1170.77	6	4316.43
	6.02	1245.54	6.02	4414.66
	6.04	1236.32	6.04	4511.06
	6.06	1122.13	6.06	4683.08
	6.08	1225.72	6.08	4942.92
	6.1	1320.71	6.1	5377.85
	6.12	1314.75	6.12	6075.83
	6.14	1347.95	6.14	6014.34
	6.16	1256.57	6.16	6695.01
	6.18	1390.39	6.18	7464.32
	6.2	1272.76	6.2	7778.95
	6.22	1461.97	6.22	8901.72
	6.24	1490.43	6.24	9331.18
	6.26	1636.88	6.26	9927.62
	6.28	1523.47	6.28	11176.5
	6.3	1562.59	6.3	12065
	6.32	1717.7	6.32	13005.9
	6.34	1884.44	6.34	14392.9
	6.36	1815.1	6.36	15367.9
	6.38	1874.58	6.38	17610.1
	6.4	1965.32	6.4	19336.5
	6.42	2108.78	6.42	20639.7
	6.44	2255.66	6.44	22813.5
	6.46	2454.52	6.46	24863.7
	6.48	2747.63	6.48	26352
	6.5	2489.42	6.5	27939.4
	6.52	2839.95	6.52	29725.4
	6.54	2912.86	6.54	31745.1
	6.56	3224.15	6.56	33366
	6.58	3687.9	6.58	33456.6
	6.6	3851.25	6.6	34336.1
	6.62	4365.24	6.62	33891.8
	6.64	4705.65	6.64	33417.2
	6.66	5064.15	6.66	31979.5
	6.68	5431.38	6.68	30357.2
	6.7	5912.48	6.7	29003.1
	6.72	6520.62	6.72	26109.8
	6.74	7493.36	6.74	24360.2
	6.76	8164.18	6.76	22509.3
	6.78	8882.57	6.78	20260.6
	6.8	10209.6	6.8	18376
	6.82	11116.5	6.82	16451.2
	6.84	12417.3	6.84	15008
	6.86	13511.5	6.86	13046.7
	6.88	15356.6	6.88	12179.3
	6.9	15998.4	6.9	11241.3
	6.92	18148.3	6.92	9818.22
	6.94	19316.6	6.94	9208.52
	6.96	20110.4	6.96	7781.2
	6.98	20490.4	6.98	7110.18
	7	21488	7	6324.18
	7.02	21404.1	7.02	5991.38
	7.04	20735.4	7.04	5194.08
	7.06	20224.7	7.06	4836.89
	7.08	19184.5	7.08	4411.08
	7.1	17457.7	7.1	4093.24
	7.12	16310.4	7.12	3912.43
	7.14	14142.6	7.14	3330.09
	7.16	12340.6	7.16	3285.77
	7.18	10608.5	7.18	2939.23
	7.2	9342.74	7.2	2944.56
	7.22	8482.44	7.22	2558.95
	7.24	7305.55	7.24	2413.04
	7.26	6280.1	7.26	2064.37
	7.28	5650.79	7.28	2071.25
	7.3	5035.33	7.3	1931.73
	7.32	4498.35	7.32	1926.12
	7.34	4139.94	7.34	1647.46
	7.36	3552.76	7.36	1719.75
	7.38	3084.11	7.38	1541.54
	7.4	2775.05	7.4	1492.77
	7.42	2521.85	7.42	1448.59
	7.44	2501.63	7.44	1271.96
	7.46	2415.25	7.46	1339.84
	7.48	2176.85	7.48	1388.31
	7.5	2145.67	7.5	1104.84
	7.52	1920.16	7.52	1290.18
	7.54	1740.01	7.54	1187.66
	7.56	1560.26	7.56	1074.64
	7.58	1534.37	7.58	1052.47
	7.6	1327.63	7.6	968.248
	7.62	1431.66	7.62	950.36
	7.64	1343.39	7.64	898.98
	7.66	1294.13	7.66	899.617
	7.68	1196.7	7.68	840.797
	7.7	1148.85	7.7	844.156
	7.72	1200.15	7.72	826.112
	7.74	1035.47	7.74	784.519
	7.76	998.306	7.76	803.937
	7.78	980.97	7.78	871.398
	7.8	1062.28	7.8	710.04
	7.82	841.478	7.82	812.489
	7.84	920.16	7.84	793.541
	7.86	839.773	7.86	831.975
	7.88	768.121	7.88	698.238
	7.9	719.345	7.9	758.461
	7.92	737.408	7.92	630.745
	7.94	646.378	7.94	621.971
	7.96	710.935	7.96	685.334
	7.98	781.044	7.98	598.745
	8	709.354	8	606.315
	8.02	706.853	8.02	676.635
	8.04	713.712	8.04	729.784
	8.06	671.924	8.06	674.702
	8.08	652.554	8.08	550.703
	8.1	613.393	8.1	588.208
	8.12	604.824	8.12	532.486
	8.14	521.043	8.14	614.636
	8.16	563.372	8.16	484.19
	8.18	534.473	8.18	607.542
	8.2	585.172	8.2	529.922
	8.22	532.959	8.22	541.585
	8.24	532.889	8.24	518.308
	8.26	619.466	8.26	484.196
	8.28	596.175	8.28	573.515
	8.3	536.336	8.3	475.869
	8.32	448.732	8.32	522.662
	8.34	628.776	8.34	519.415
	8.36	532.739	8.36	484.312
	8.38	515.104	8.38	510.277
	8.4	526.811	8.4	421.034
	8.42	498.316	8.42	378.071
	8.44	425.983	8.44	411.661
	8.46	472.747	8.46	495.225
	8.48	485.274	8.48	448.111
	8.5	476.905	8.5	423.52
	8.52	460.781	8.52	461.416
	8.54	421.494	8.54	498.618
	8.56	437.789	8.56	508.391
	8.58	392.262	8.58	433.042
	8.6	443.553	8.6	452.354
	8.62	454.264	8.62	455.461
	8.64	525.141	8.64	450.543
	8.66	415.976	8.66	377.265
	8.68	509.728	8.68	409.328
	8.7	484.744	8.7	481.642
	8.72	428.272	8.72	474.388
	8.74	458.354	8.74	403.378
	8.76	411.73	8.76	409.89
	8.78	414.671	8.78	452.311
	8.8	420.829	8.8	388.524
	8.82	367.828	8.82	422.313
	8.84	371.249	8.84	478.265
	8.86	480.326	8.86	336.898
	8.88	426.441	8.88	433.309
	8.9	424.735	8.9	400.927
	8.92	364.626	8.92	369.871
	8.94	376.999	8.94	355.001
	8.96	397.486	8.96	447.518
	8.98	382.343	8.98	435.111
	9	325.171	9	366.408
	9.02	332.901	9.02	385.532
	9.04	409.554	9.04	380.842
	9.06	405.293	9.06	359.162
	9.08	379.277	9.08	378.179
	9.1	413.838	9.1	391.91
	9.12	362.891	9.12	331.765
	9.14	335.567	9.14	396.051
	9.16	347.929	9.16	332.704
	9.18	371.431	9.18	347.005
	9.2	385.468	9.2	408.086
	9.22	394.313	9.22	366.37
	9.24	416.562	9.24	437.798
	9.26	447.682	9.26	331.432
	9.28	359.302	9.28	414.271
	9.3	393.844	9.3	396.724
	9.32	411	9.32	422.185
	9.34	416.21	9.34	410.052
	9.36	424.312	9.36	409.072
	9.38	537.777	9.38	438.967
	9.4	564.409	9.4	469.501
	9.42	774.53	9.42	606.128
	9.44	897.694	9.44	634.369
	9.46	935.499	9.46	870.986
	9.48	821.448	9.48	1195.43
	9.5	802.197	9.5	1596.24
	9.52	587.684	9.52	1876.82
	9.54	483.418	9.54	1639.14
	9.56	497.053	9.56	1179.78
	9.58	460.263	9.58	959.425
	9.6	355.847	9.6	779.152
	9.62	377.925	9.62	557.536
	9.64	287.697	9.64	517.668
	9.66	362.585	9.66	472.207
	9.68	353.46	9.68	397.21
	9.7	340.972	9.7	420.394
	9.72	313.832	9.72	333.254
	9.74	309.514	9.74	320.473
	9.76	250.331	9.76	360.95
	9.78	299.784	9.78	380.099
	9.8	326.589	9.8	389.121
	9.82	322.344	9.82	350.888
	9.84	305.036	9.84	343.444
	9.86	322.92	9.86	320.938
	9.88	284.065	9.88	293.272
	9.9	299.377	9.9	298.314
	9.92	323.029	9.92	289.879
	9.94	299.502	9.94	312.729
	9.96	359.62	9.96	339.095
	9.98	331.754	9.98	304.085
	10	316.912	10	321.432
	10.02	273.129	10.02	313.989
	10.04	310.8	10.04	343.468
	10.06	284.16	10.06	315.366
	10.08	302	10.08	272.295
	10.1	322.671	10.1	301.217
	10.12	283.859	10.12	285.961
	10.14	319.011	10.14	372.386
	10.16	290.41	10.16	240.736
	10.18	309.924	10.18	345.355
	10.2	319.064	10.2	270.709
	10.22	361.583	10.22	358.687
	10.24	372.91	10.24	357.041
	10.26	301.989	10.26	300.267
	10.28	312.022	10.28	309.361
	10.3	311.966	10.3	307.436
	10.32	324.459	10.32	280.632
	10.34	303.129	10.34	241.974
	10.36	371.219	10.36	287.622
	10.38	290.616	10.38	327.176
	10.4	356.872	10.4	279.615
	10.42	344.134	10.42	286.146
	10.44	319.759	10.44	238.351
	10.46	323.246	10.46	347.701
	10.48	291.726	10.48	310.079
	10.5	342.35	10.5	287.255
	10.52	313.972	10.52	306.187
	10.54	306.446	10.54	293.191
	10.56	373.119	10.56	273.948
	10.58	348.557	10.58	294.054
	10.6	350.97	10.6	316.157
	10.62	368.239	10.62	295.457
	10.64	351.868	10.64	329.527
	10.66	326.982	10.66	270.244
	10.68	382.644	10.68	263.288
	10.7	281.996	10.7	317.54
	10.72	345.844	10.72	312.803
	10.74	311.769	10.74	312.931
	10.76	364.021	10.76	301.868
	10.78	383.302	10.78	263.619
	10.8	358.181	10.8	244.862
	10.82	350.485	10.82	281.057
	10.84	316.209	10.84	264.874
	10.86	314.578	10.86	282.358
	10.88	265.108	10.88	245.261
	10.9	348.837	10.9	302.713
	10.92	256.847	10.92	353.537
	10.94	366.108	10.94	324.205
	10.96	351.653	10.96	318.806
	10.98	295.584	10.98	253.466
	11	302.523	11	297.773
	11.02	257.88	11.02	293.88
	11.04	319.286	11.04	279.983
	11.06	308.104	11.06	235.229
	11.08	311.989	11.08	254.611
	11.1	349.545	11.1	227.683
	11.12	285.334	11.12	341.665
	11.14	329.979	11.14	286.702
	11.16	307.079	11.16	253.541
	11.18	307.487	11.18	294.544
	11.2	320.588	11.2	274.108
	11.22	273.74	11.22	337.667
	11.24	331.834	11.24	313.115
	11.26	281.895	11.26	235.502
	11.28	274.875	11.28	237.834
	11.3	365.66	11.3	269.743
	11.32	281.098	11.32	240.904
	11.34	276.053	11.34	300.278
	11.36	272.564	11.36	334.619
	11.38	327.233	11.38	285.989
	11.4	310.961	11.4	257.741
	11.42	241.532	11.42	266.833
	11.44	290.085	11.44	252.821
	11.46	306.639	11.46	311.819
	11.48	261.085	11.48	261.394
	11.5	321.952	11.5	276.317
	11.52	354.871	11.52	237.88
	11.54	243.863	11.54	283.251
	11.56	292.882	11.56	245.031
	11.58	297.28	11.58	289.064
	11.6	287.347	11.6	328.261
	11.62	346.445	11.62	249.65
	11.64	340.249	11.64	271.426
	11.66	235.528	11.66	266.722
	11.68	330.588	11.68	249.162
	11.7	259.997	11.7	263.405
	11.72	301.776	11.72	271.968
	11.74	309.69	11.74	311.528
	11.76	254.253	11.76	233.423
	11.78	301.093	11.78	261.375
	11.8	330.415	11.8	268
	11.82	294.686	11.82	255.389
	11.84	296.658	11.84	259.432
	11.86	266.047	11.86	230.785
	11.88	308.113	11.88	244.45
	11.9	278.626	11.9	285.315
	11.92	353.003	11.92	257.211
	11.94	299.06	11.94	275.841
	11.96	274.722	11.96	272.727
	11.98	346.561	11.98	362.778
	12	370.027	12	283.925
	12.02	326.798	12.02	266.299
	12.04	318.846	12.04	223.701
	12.06	289.108	12.06	307.539
	12.08	300.577	12.08	287.058
	12.1	238.397	12.1	273.323
	12.12	274.953	12.12	303.771
	12.14	295.643	12.14	268.207
	12.16	329.057	12.16	222.878
	12.18	283.899	12.18	218.126
	12.2	305.377	12.2	283.829
	12.22	274.572	12.22	219.319
	12.24	279.973	12.24	263.185
	12.26	328.814	12.26	241.799
	12.28	263.311	12.28	266.418
	12.3	258.579	12.3	270.606
	12.32	285.484	12.32	302.807
	12.34	250.433	12.34	361.948
	12.36	287.277	12.36	239.508
	12.38	243.608	12.38	279.305
	12.4	276.262	12.4	306.195
	12.42	226.069	12.42	312.16
	12.44	290.748	12.44	294.174
	12.46	267.85	12.46	298.673
	12.48	328.817	12.48	316.24
	12.5	326.141	12.5	238.769
	12.52	342.059	12.52	328.45
	12.54	379.37	12.54	297.531
	12.56	326.71	12.56	305.33
	12.58	346.651	12.58	265.971
	12.6	384.268	12.6	268.707
	12.62	310.619	12.62	376
	12.64	356.69	12.64	333.676
	12.66	366.066	12.66	370.483
	12.68	363.619	12.68	346.528
	12.7	343.521	12.7	432.004
	12.72	312.297	12.72	371.901
	12.74	312.251	12.74	465.146
	12.76	292.776	12.76	417.845
	12.78	319.013	12.78	440.246
	12.8	303.141	12.8	508.019
	12.82	347.869	12.82	563.787
	12.84	333.353	12.84	501.511
	12.86	317.575	12.86	576.331
	12.88	352.115	12.88	647.149
	12.9	297.983	12.9	716.193
	12.92	423.794	12.92	779.358
	12.94	271.334	12.94	787.352
	12.96	317.207	12.96	957.568
	12.98	388.596	12.98	756.292
	13	332.277	13	967.208
	13.02	427.857	13.02	1058.35
	13.04	387.46	13.04	1124.99
	13.06	392.855	13.06	1211.07
	13.08	357.195	13.08	1377.94
	13.1	330.065	13.1	1483.55
	13.12	416.419	13.12	1576.04
	13.14	355.784	13.14	1500.75
	13.16	400.68	13.16	1586.15
	13.18	375.37	13.18	1674.49
	13.2	492.199	13.2	1813.35
	13.22	370.318	13.22	1676.9
	13.24	454.881	13.24	1934.99
	13.26	471.355	13.26	1879.22
	13.28	430.748	13.28	1825.46
	13.3	468.668	13.3	1878.33
	13.32	499.134	13.32	1834.87
	13.34	462.838	13.34	1634.15
	13.36	451.004	13.36	1696.45
	13.38	483.387	13.38	1414.52
	13.4	497.732	13.4	1351.92
	13.42	426.51	13.42	1350.11
	13.44	592.487	13.44	1295.85
	13.46	646.059	13.46	1052.04
	13.48	692.919	13.48	1122.34
	13.5	657.572	13.5	959.452
	13.52	622.757	13.52	958.632
	13.54	706.61	13.54	864.943
	13.56	630.469	13.56	825.879
	13.58	762.622	13.58	794.874
	13.6	771.04	13.6	726.466
	13.62	812.338	13.62	603.062
	13.64	962.171	13.64	675.351
	13.66	813.816	13.66	634.052
	13.68	1010.39	13.68	589.529
	13.7	1058.49	13.7	490.822
	13.72	1166.39	13.72	517.042
	13.74	1104.46	13.74	549.322
	13.76	1117.31	13.76	537.65
	13.78	1166.75	13.78	443.471
	13.8	1286.9	13.8	540.668
	13.82	1341.11	13.82	444.996
	13.84	1365.25	13.84	471.241
	13.86	1539.53	13.86	452.26
	13.88	1674.13	13.88	451.302
	13.9	1866.56	13.9	362.247
	13.92	2108.81	13.92	500.834
	13.94	2153.67	13.94	429.104
	13.96	2183.19	13.96	420.402
	13.98	2609.77	13.98	360.27
	14	2542.31	14	413.666
	14.02	2586.22	14.02	361.116
	14.04	2736.57	14.04	359.867
	14.06	3060.66	14.06	390.752
	14.08	3114.07	14.08	472.881
	14.1	3371.66	14.1	416.503
	14.12	3320.24	14.12	406.579
	14.14	3496.18	14.14	369.825
	14.16	3608.71	14.16	421.208
	14.18	3387.93	14.18	386.023
	14.2	3500.21	14.2	567.537
	14.22	3458.08	14.22	561.319
	14.24	3421.71	14.24	531.611
	14.26	3253.94	14.26	691.534
	14.28	3054.46	14.28	587.515
	14.3	3040.01	14.3	555.384
	14.32	2750.41	14.32	469.945
	14.34	2503.26	14.34	407.453
	14.36	2206.85	14.36	367.435
	14.38	2120	14.38	384.565
	14.4	2021.13	14.4	246.514
	14.42	1883.75	14.42	381.28
	14.44	1514.53	14.44	303.347
	14.46	1348.89	14.46	325.104
	14.48	1371.19	14.48	322.36
	14.5	1343.57	14.5	372.845
	14.52	1256.13	14.52	314.684
	14.54	1102.64	14.54	257.348
	14.56	996.722	14.56	355.699
	14.58	917.096	14.58	368.071
	14.6	842.396	14.6	284.657
	14.62	882.017	14.62	253.66
	14.64	879.088	14.64	327.259
	14.66	792.219	14.66	273.965
	14.68	702.273	14.68	221.472
	14.7	879.18	14.7	285.625
	14.72	767.505	14.72	272.468
	14.74	761.675	14.74	317.787
	14.76	785.411	14.76	241.308
	14.78	599.719	14.78	278.038
	14.8	586.317	14.8	218.102
	14.82	668.07	14.82	242.715
	14.84	632.009	14.84	286.4
	14.86	587.621	14.86	248.385
	14.88	511.396	14.88	267.466
	14.9	505.088	14.9	302.251
	14.92	564.075	14.92	217.053
	14.94	548.064	14.94	259.511
	14.96	593.751	14.96	347.722
	14.98	492.691	14.98	280.568
	15	482.901	15	289.265
	15.02	490.048	15.02	251.593
	15.04	512.027	15.04	256.554
	15.06	470.958	15.06	305.013
	15.08	521.426	15.08	249.632
	15.1	536.938	15.1	223.449
	15.12	469.577	15.12	261.045
	15.14	555.418	15.14	255.372
	15.16	436.499	15.16	260.409
	15.18	497.335	15.18	272.843
	15.2	449.49	15.2	244.484
	15.22	480.099	15.22	272.396
	15.24	397.457	15.24	301.474
	15.26	413.548	15.26	222.821
	15.28	402.988	15.28	249.475
	15.3	418.737	15.3	247.832
	15.32	370.391	15.32	170.631
	15.34	422.088	15.34	254.699
	15.36	403.48	15.36	248.32
	15.38	423.804	15.38	252.174
	15.4	393.093	15.4	291.353
	15.42	380.24	15.42	190.189
	15.44	331	15.44	198.802
	15.46	408.957	15.46	198.787
	15.48	394.316	15.48	283.506
	15.5	452.346	15.5	228.453
	15.52	399.998	15.52	272.316
	15.54	322.419	15.54	212.71
	15.56	287.073	15.56	215.759
	15.58	319.077	15.58	217.178
	15.6	354.115	15.6	241.04
	15.62	485.457	15.62	206.81
	15.64	423.38	15.64	233.916
	15.66	343.922	15.66	248.185
	15.68	376.019	15.68	246.195
	15.7	285.744	15.7	227.004
	15.72	389.148	15.72	184.456
	15.74	369.641	15.74	246.43
	15.76	298.94	15.76	233.59
	15.78	282.959	15.78	215.74
	15.8	386.915	15.8	241.024
	15.82	293.645	15.82	199.658
	15.84	360.998	15.84	261.102
	15.86	355.131	15.86	198.578
	15.88	264.507	15.88	203.785
	15.9	295.979	15.9	230.505
	15.92	321.098	15.92	206.67
	15.94	348.716	15.94	219.456
	15.96	259.4	15.96	238.782
	15.98	247.901	15.98	203.296
	16	302.781	16	268.791
	16.02	330.858	16.02	256.908
	16.04	317.625	16.04	194.953
	16.06	340.471	16.06	193.812
	16.08	290.155	16.08	211.479
	16.1	309.256	16.1	232.318
	16.12	302.224	16.12	228.514
	16.14	343.434	16.14	220.339
	16.16	335.345	16.16	219.876
	16.18	323.847	16.18	237.893
	16.2	290.4	16.2	199.945
	16.22	325.971	16.22	225.875
	16.24	290.255	16.24	184.069
	16.26	261.911	16.26	221.53
	16.28	315.507	16.28	225.247
	16.3	298.253	16.3	228.027
	16.32	240.589	16.32	224.81
	16.34	291.244	16.34	212.82
	16.36	298.582	16.36	191.402
	16.38	309.504	16.38	175.068
	16.4	327.491	16.4	211.676
	16.42	291.114	16.42	256.542
	16.44	295.958	16.44	231.326
	16.46	275.802	16.46	173.369
	16.48	278.624	16.48	211.256
	16.5	308.956	16.5	169.222
	16.52	254.47	16.52	218.08
	16.54	252.846	16.54	228.141
	16.56	236.546	16.56	219.072
	16.58	281.417	16.58	237.282
	16.6	266.299	16.6	230.048
	16.62	256.042	16.62	190.247
	16.64	288.119	16.64	202.306
	16.66	281.025	16.66	177.105
	16.68	263.411	16.68	191.024
	16.7	303.199	16.7	151.292
	16.72	303.975	16.72	217.884
	16.74	284.392	16.74	217.197
	16.76	243.851	16.76	168.589
	16.78	251.612	16.78	175.37
	16.8	284.746	16.8	193.937
	16.82	264.601	16.82	213.335
	16.84	310.979	16.84	225.721
	16.86	299.579	16.86	226.678
	16.88	273.899	16.88	200.2
	16.9	262.637	16.9	197.088
	16.92	264.053	16.92	246.851
	16.94	240.183	16.94	218.428
	16.96	364.095	16.96	220.039
	16.98	300.358	16.98	167.41
	17	253.976	17	197.476
	17.02	264.427	17.02	188.318
	17.04	225.292	17.04	167.762
	17.06	287.807	17.06	186.555
	17.08	244.338	17.08	204.513
	17.1	294.257	17.1	242.75
	17.12	229.433	17.12	209.166
	17.14	229.271	17.14	212.688
	17.16	270.877	17.16	211.714
	17.18	323.351	17.18	269.323
	17.2	266.037	17.2	211.693
	17.22	285.262	17.22	230.223
	17.24	337.228	17.24	222.171
	17.26	290.283	17.26	162.479
	17.28	258.612	17.28	249.903
	17.3	228.351	17.3	208.774
	17.32	245.981	17.32	220.913
	17.34	344.91	17.34	205.586
	17.36	295.375	17.36	215.804
	17.38	233.193	17.38	260.179
	17.4	227.848	17.4	193.183
	17.42	309.965	17.42	234.32
	17.44	245.109	17.44	218.09
	17.46	247.82	17.46	206.156
	17.48	291.641	17.48	237.728
	17.5	251.712	17.5	173.971
	17.52	268.415	17.52	184.443
	17.54	215.588	17.54	207.812
	17.56	282.249	17.56	210.597
	17.58	296.818	17.58	258.608
	17.6	293.956	17.6	261.633
	17.62	253.176	17.62	282.414
	17.64	266.866	17.64	257.905
	17.66	287.756	17.66	228.601
	17.68	245.335	17.68	163.451
	17.7	296.254	17.7	206.582
	17.72	226.491	17.72	241.078
	17.74	262.17	17.74	221.667
	17.76	203.11	17.76	242.818
	17.78	253.332	17.78	249.678
	17.8	273.234	17.8	165.535
	17.82	249.487	17.82	224.296
	17.84	259.409	17.84	204.579
	17.86	252.943	17.86	241.061
	17.88	204.408	17.88	266.12
	17.9	245.326	17.9	279.392
	17.92	233.256	17.92	217.946
	17.94	244.131	17.94	158.469
	17.96	271.507	17.96	216.483
	17.98	229.937	17.98	180.5
	18	259.655	18	211.744
	18.02	213.822	18.02	218.371
	18.04	260.101	18.04	235.899
	18.06	247.398	18.06	193.881
	18.08	283.9	18.08	161.173
	18.1	308.273	18.1	192.325
	18.12	257.151	18.12	198.887
	18.14	193.487	18.14	193.957
	18.16	263.351	18.16	240.949
	18.18	231.875	18.18	242.038
	18.2	200.206	18.2	216.768
	18.22	267.291	18.22	217.842
	18.24	228.289	18.24	214.015
	18.26	245.73	18.26	248.006
	18.28	253.781	18.28	260.742
	18.3	229.102	18.3	193.209
	18.32	199.15	18.32	211.867
	18.34	289.308	18.34	207.647
	18.36	210.412	18.36	204.297
	18.38	227.658	18.38	253.288
	18.4	275.948	18.4	213.17
	18.42	232.736	18.42	232.387
	18.44	224.819	18.44	179.179
	18.46	213.363	18.46	217.166
	18.48	224.386	18.48	285.369
	18.5	202.733	18.5	206.863
	18.52	252.88	18.52	238.248
	18.54	281.143	18.54	239.501
	18.56	233.716	18.56	265.244
	18.58	262.163	18.58	193.12
	18.6	212.575	18.6	267.219
	18.62	241.578	18.62	227.177
	18.64	282.329	18.64	218.11
	18.66	283.974	18.66	302.861
	18.68	190.412	18.68	270.378
	18.7	267.062	18.7	306.947
	18.72	258.176	18.72	214.808
	18.74	224.952	18.74	206.488
	18.76	233.159	18.76	262.685
	18.78	215.916	18.78	237.555
	18.8	227.933	18.8	278.884
	18.82	274.018	18.82	230.889
	18.84	207.082	18.84	256.69
	18.86	249.385	18.86	257.743
	18.88	245.317	18.88	317.594
	18.9	244.609	18.9	227.426
	18.92	185.178	18.92	285.596
	18.94	248.09	18.94	269.731
	18.96	283.679	18.96	338.054
	18.98	249.434	18.98	299.699
	19	254.469	19	361.053
	19.02	257.583	19.02	389.371
	19.04	255.194	19.04	364.459
	19.06	267.237	19.06	422.809
	19.08	240.675	19.08	428.344
	19.1	323.472	19.1	452.837
	19.12	297.668	19.12	447.331
	19.14	222.579	19.14	409.832
	19.16	221.928	19.16	391.247
	19.18	195.592	19.18	361.777
	19.2	235.565	19.2	419.986
	19.22	192.226	19.22	360.318
	19.24	295.164	19.24	412.004
	19.26	234.694	19.26	369.986
	19.28	181.816	19.28	463.781
	19.3	198.314	19.3	428.844
	19.32	247.468	19.32	464.682
	19.34	186.059	19.34	442.273
	19.36	178.544	19.36	401.687
	19.38	220.442	19.38	508.871
	19.4	253.842	19.4	387.619
	19.42	166.074	19.42	440.713
	19.44	193.188	19.44	553.184
	19.46	162.337	19.46	606.158
	19.48	235.73	19.48	650.959
	19.5	233.145	19.5	644.081
	19.52	249.669	19.52	615.145
	19.54	215.469	19.54	679.325
	19.56	193.354	19.56	734.575
	19.58	187.975	19.58	747.795
	19.6	257.426	19.6	742.046
	19.62	197.469	19.62	781.951
	19.64	206.084	19.64	848.461
	19.66	278.765	19.66	1022.78
	19.68	250.58	19.68	999.036
	19.7	238.955	19.7	1108.65
	19.72	256.303	19.72	1027.17
	19.74	209.393	19.74	1244.79
	19.76	225.733	19.76	1191.27
	19.78	275.675	19.78	1220.76
	19.8	210.197	19.8	1203.09
	19.82	199.528	19.82	1444.99
	19.84	186.062	19.84	1373.11
	19.86	236.947	19.86	1334.3
	19.88	222.979	19.88	1520.75
	19.9	206.224	19.9	1388.94
	19.92	247.004	19.92	1343.74
	19.94	192.123	19.94	1210.96
	19.96	208.043	19.96	1230.78
	19.98	208.377	19.98	1235.5
	20	256.81	20	1102.15
	20.02	226.032	20.02	1038.34
	20.04	194.667	20.04	878.785
	20.06	168.066	20.06	956.672
	20.08	209.475	20.08	857.156
	20.1	216.969	20.1	726.356
	20.12	249.436	20.12	747.141
	20.14	223.515	20.14	657.341
	20.16	264.561	20.16	561.009
	20.18	235.414	20.18	547.005
	20.2	210.93	20.2	499.376
	20.22	228.244	20.22	480.188
	20.24	270.367	20.24	402.383
	20.26	251.004	20.26	364.159
	20.28	295.809	20.28	453.934
	20.3	278.864	20.3	354.416
	20.32	252.281	20.32	360.011
	20.34	254.29	20.34	335.698
	20.36	248.158	20.36	370.981
	20.38	257.55	20.38	325.572
	20.4	237.672	20.4	285.185
	20.42	252.845	20.42	220.069
	20.44	226.622	20.44	206.759
	20.46	229.922	20.46	237.568
	20.48	246.557	20.48	227.552
	20.5	245.176	20.5	193.044
	20.52	292.165	20.52	188.534
	20.54	291.061	20.54	188.221
	20.56	330.714	20.56	206.922
	20.58	269.14	20.58	277.403
	20.6	340.371	20.6	217.187
	20.62	297.293	20.62	192.706
	20.64	306.841	20.64	169.167
	20.66	309.481	20.66	198.596
	20.68	280.33	20.68	224.021
	20.7	342.724	20.7	189.549
	20.72	307.524	20.72	175.165
	20.74	309.202	20.74	184.623
	20.76	266.14	20.76	174.343
	20.78	301.022	20.78	234.079
	20.8	345.791	20.8	184.075
	20.82	402.446	20.82	193.214
	20.84	406.225	20.84	158.754
	20.86	318.253	20.86	152.488
	20.88	382.247	20.88	169.335
	20.9	367.938	20.9	160.672
	20.92	379.491	20.92	154.325
	20.94	409.577	20.94	174.445
	20.96	397.473	20.96	181.194
	20.98	412.107	20.98	144.712
	21	433.02	21	144.964
	21.02	415.529	21.02	154.468
	21.04	399.266	21.04	134.194
	21.06	441.442	21.06	136.411
	21.08	499.495	21.08	184.114
	21.1	529.361	21.1	124.83
	21.12	462.9	21.12	160.609
	21.14	547.113	21.14	173.722
	21.16	466.626	21.16	148.56
	21.18	473.085	21.18	117.72
	21.2	462.935	21.2	110.736
	21.22	586.468	21.22	122.108
	21.24	639.184	21.24	166.249
	21.26	597.636	21.26	159.696
	21.28	588.809	21.28	154.948
	21.3	564.449	21.3	162.695
	21.32	609.3	21.32	109.309
	21.34	568.602	21.34	129.906
	21.36	593.488	21.36	130.073
	21.38	680.38	21.38	96.7606
	21.4	560.822	21.4	129.282
	21.42	573.839	21.42	146.258
	21.44	571.245	21.44	93.5418
	21.46	531.705	21.46	146.618
	21.48	471.481	21.48	162.498
	21.5	361.635	21.5	147.984
	21.52	454.583	21.52	143.644
	21.54	376.001	21.54	97.9648
	21.56	342.472	21.56	143.488
	21.58	392.965	21.58	90.139
	21.6	381.029	21.6	121.392
	21.62	295.626	21.62	107.846
	21.64	293.862	21.64	146.058
	21.66	276.342	21.66	111.754
	21.68	239.462	21.68	128.395
	21.7	186.848	21.7	89.0618
	21.72	231.754	21.72	98.9748
	21.74	205.984	21.74	109.899
	21.76	172.213	21.76	140.183
	21.78	213.923	21.78	161.235
	21.8	201.083	21.8	130.354
	21.82	198.985	21.82	94.003
	21.84	175.615	21.84	107.656
	21.86	173.354	21.86	111.025
	21.88	139.55	21.88	103.308
	21.9	123.524	21.9	96.948
	21.92	144.146	21.92	122.03
	21.94	131.005	21.94	94.91
	21.96	149.321	21.96	110.315
	21.98	126.201	21.98	102.373
	22	143.785	22	109.632
	22.02	124.922	22.02	156.979
	22.04	136.121	22.04	106.958
	22.06	156.562	22.06	108.633
	22.08	86.8072	22.08	123.392
	22.1	145.3	22.1	151.331
	22.12	130.902	22.12	88.6846
	22.14	111.22	22.14	101.257
	22.16	123.451	22.16	118.194
	22.18	94.808	22.18	118.346
	22.2	129.543	22.2	104.785
	22.22	158.176	22.22	136.19
	22.24	115.641	22.24	93.4392
	22.26	90.4538	22.26	143.03
	22.28	92.9272	22.28	101.345
	22.3	98.7568	22.3	110.801
	22.32	138.663	22.32	121.734
	22.34	98.7116	22.34	103.528
	22.36	123.098	22.36	140.062
	22.38	124.173	22.38	100.262
	22.4	72.8362	22.4	103.53
	22.42	90.1964	22.42	82.928
	22.44	84.968	22.44	75.487
	22.46	163.977	22.46	68.7382
	22.48	87.6204	22.48	110.916
	22.5	103.369	22.5	92.8378
	22.52	96.9316	22.52	122.508
	22.54	123.541	22.54	130.568
	22.56	149.295	22.56	138.601
	22.58	76.7694	22.58	104.556
	22.6	123.878	22.6	91.9418
	22.62	105.782	22.62	85.6666
	22.64	131.588	22.64	106.972
	22.66	112.272	22.66	172.487
	22.68	95.06	22.68	117.935
	22.7	98.6244	22.7	82.8478
	22.72	132.957	22.72	95.4548
	22.74	135.107	22.74	123.036
	22.76	117.591	22.76	136.638
	22.78	103.362	22.78	133.814
	22.8	85.5172	22.8	133.911
	22.82	125.28	22.82	79.5126
	22.84	92.932	22.84	154.138
	22.86	112.7	22.86	106.645
	22.88	84.7322	22.88	70.7506
	22.9	115.679	22.9	109.91
	22.92	130.654	22.92	124.773
	22.94	94.1454	22.94	80.9334
	22.96	88.9234	22.96	92.769
	22.98	91.9852	22.98	133.168
	23	132.005	23	81.2492
	23.02	102.409	23.02	119.618
	23.04	99.4632	23.04	127.518
	23.06	122.627	23.06	77.5206
	23.08	99.7462	23.08	84.2732
	23.1	124.928	23.1	112.001
	23.12	159.976	23.12	90.9442
	23.14	133.179	23.14	121.122
	23.16	108.402	23.16	97.7902
	23.18	119.637	23.18	88.7022
	23.2	115.772	23.2	108.947
	23.22	160.2	23.22	142.377
	23.24	94.049	23.24	79.3814
	23.26	111.977	23.26	86.3086
	23.28	91.6478	23.28	135.895
	23.3	120.04	23.3	116.294
	23.32	112.886	23.32	99.7026
	23.34	91.6512	23.34	135.241
	23.36	93.109	23.36	101.971
	23.38	92.627	23.38	170.169
	23.4	128.501	23.4	134.805
	23.42	104.928	23.42	115.035
	23.44	71.7114	23.44	126.448
	23.46	98.2666	23.46	132.858
	23.48	111.579	23.48	125.149
	23.5	100.787	23.5	111.595
	23.52	136.61	23.52	98.9484
	23.54	140.343	23.54	94.4478
	23.56	125.001	23.56	114.711
	23.58	97.8486	23.58	139.971
	23.6	56.7392	23.6	91.133
	23.62	143.173	23.62	122.876
	23.64	96.269	23.64	124.175
	23.66	125.358	23.66	139.912
	23.68	113.396	23.68	90.596
	23.7	125.79	23.7	121.296
	23.72	124.78	23.72	101.063
	23.74	107.423	23.74	130.608
	23.76	92.7084	23.76	132.435
	23.78	93.7176	23.78	110.63
	23.8	100.583	23.8	124.312
	23.82	85.349	23.82	141.153
	23.84	129.696	23.84	122.449
	23.86	105.941	23.86	120.519
	23.88	48.8846	23.88	117.686
	23.9	89.1136	23.9	129.362
	23.92	84.4776	23.92	120.788
	23.94	104.174	23.94	94.5816
	23.96	115.346	23.96	112.217
	23.98	95.861	23.98	92.185
	24	117.459	24	142.806
	24.02	92.263	24.02	90.8388
	24.04	84.9024	24.04	123.275
	24.06	116.075	24.06	97.9292
	24.08	96.6812	24.08	104.136
	24.1	105.149	24.1	106.345
	24.12	111.673	24.12	101.072
	24.14	104.317	24.14	74.0212
	24.16	112.935	24.16	88.926
	24.18	65.3076	24.18	96.1312
	24.2	124.846	24.2	138.538
	24.22	131.75	24.22	113.762
	24.24	104.236	24.24	117.676
	24.26	130.58	24.26	111.819
	24.28	107.049	24.28	115.481
	24.3	123.735	24.3	126.449
	24.32	123.407	24.32	124.467
	24.34	102.131	24.34	136.15
	24.36	145.295	24.36	148.115
	24.38	100.775	24.38	115.132
	24.4	87.4436	24.4	132.602
	24.42	90.8484	24.42	142.268
	24.44	117.678	24.44	88.2912
	24.46	119.049	24.46	130.832
	24.48	124.754	24.48	138.255
	24.5	97.994	24.5	123.934
	24.52	93.0786	24.52	111.797
	24.54	100.574	24.54	126.019
	24.56	108.524	24.56	84.6456
	24.58	93.935	24.58	144.909
	24.6	131.655	24.6	96.6072
	24.62	121.738	24.62	108.945
	24.64	138.237	24.64	87.6164
	24.66	134.482	24.66	97.7572
	24.68	114.355	24.68	121.307
	24.7	82.9812	24.7	129.537
	24.72	140.863	24.72	102.872
	24.74	91.2114	24.74	114.048
	24.76	119.768	24.76	150.74
	24.78	104.219	24.78	116.948
	24.8	88.5126	24.8	119.674
	24.82	81.9766	24.82	124.085
	24.84	112.179	24.84	182.279
	24.86	122.906	24.86	174.814
	24.88	83.603	24.88	145.358
	24.9	99.4166	24.9	125.1
	24.92	92.6448	24.92	131.228
	24.94	114.026	24.94	147.232
	24.96	126.038	24.96	164.076
	24.98	131.409	24.98	152.01
	25	101.442	25	129.716
	25.02	136.96	25.02	155.42
	25.04	147.283	25.04	161.832
	25.06	132.403	25.06	177.539
	25.08	102.967	25.08	159.497
	25.1	88.1122	25.1	129.253
	25.12	116.113	25.12	144.141
	25.14	96.337	25.14	155.872
	25.16	120.325	25.16	137.443
	25.18	135.811	25.18	106.263
	25.2	103.893	25.2	156.379
	25.22	82.6664	25.22	149.056
	25.24	111.104	25.24	173.132
	25.26	110.205	25.26	154.064
	25.28	143.356	25.28	123.71
	25.3	129.115	25.3	141.928
	25.32	115.83	25.32	151.694
	25.34	124.909	25.34	180.144
	25.36	111.786	25.36	144.446
	25.38	91.0654	25.38	141.359
	25.4	104.565	25.4	168.64
	25.42	100.984	25.42	117.247
	25.44	116.986	25.44	175.676
	25.46	120.836	25.46	153.049
	25.48	74.8924	25.48	151.161
	25.5	136.841	25.5	193.585
	25.52	123.099	25.52	218.407
	25.54	119.611	25.54	142.177
	25.56	151.069	25.56	127.349
	25.58	123.574	25.58	175.381
	25.6	107.275	25.6	134.517
	25.62	163.763	25.62	180.983
	25.64	112.049	25.64	186.724
	25.66	112.153	25.66	151.782
	25.68	125.267	25.68	153.277
	25.7	127.004	25.7	177.116
	25.72	135.853	25.72	199.492
	25.74	112.604	25.74	206.451
	25.76	115.178	25.76	189.308
	25.78	132.66	25.78	174.287
	25.8	103.263	25.8	197.72
	25.82	112.141	25.82	147.714
	25.84	121.949	25.84	257.421
	25.86	137.833	25.86	271.741
	25.88	130.422	25.88	190.077
	25.9	131.257	25.9	234.721
	25.92	122.539	25.92	153.998
	25.94	110.242	25.94	230.575
	25.96	122.01	25.96	240.447
	25.98	117.911	25.98	241.678
	26	113.95	26	230.313
	26.02	135.948	26.02	237.386
	26.04	105.406	26.04	279.448
	26.06	193.328	26.06	269.419
	26.08	162.717	26.08	357.379
	26.1	192.824	26.1	340.632
	26.12	142.741	26.12	347.932
	26.14	94.3578	26.14	270.902
	26.16	145.56	26.16	326.571
	26.18	189.935	26.18	340.89
	26.2	121.064	26.2	435.467
	26.22	134.933	26.22	397.901
	26.24	160.433	26.24	422.173
	26.26	162.526	26.26	438.337
	26.28	121.669	26.28	495.64
	26.3	120.255	26.3	513.95
	26.32	139.766	26.32	459.255
	26.34	116.812	26.34	555.312
	26.36	198.983	26.36	640.356
	26.38	111.298	26.38	723.987
	26.4	101.778	26.4	671.21
	26.42	108.834	26.42	649.829
	26.44	80.0908	26.44	770.012
	26.46	180.792	26.46	845.333
	26.48	168.074	26.48	816.547
	26.5	171.545	26.5	767.548
	26.52	148.242	26.52	984.086
	26.54	233.034	26.54	1102.17
	26.56	185.717	26.56	905.383
	26.58	196.027	26.58	1009.52
	26.6	206.61	26.6	1105.71
	26.62	161.865	26.62	1070.09
	26.64	136.529	26.64	1031.2
	26.66	171.566	26.66	934.652
	26.68	134.411	26.68	1064.3
	26.7	196.926	26.7	1068.07
	26.72	146.234	26.72	950.238
	26.74	144.545	26.74	939.465
	26.76	161.801	26.76	950.799
	26.78	177.923	26.78	915.084
	26.8	150.234	26.8	806.435
	26.82	181.57	26.82	766.214
	26.84	155.796	26.84	760.575
	26.86	151.876	26.86	630.577
	26.88	188.312	26.88	599.85
	26.9	147.99	26.9	612.536
	26.92	193.707	26.92	583.553
	26.94	174.062	26.94	590.284
	26.96	147.295	26.96	621.678
	26.98	156.946	26.98	527.146
	27	196.642	27	500.403
	27.02	191.001	27.02	395.822
	27.04	176.104	27.04	541.884
	27.06	229.649	27.06	464.337
	27.08	207.569	27.08	380.574
	27.1	176.154	27.1	367.14
	27.12	131.994	27.12	314.613
	27.14	213.856	27.14	357.263
	27.16	227.823	27.16	320.527
	27.18	160.671	27.18	290.839
	27.2	206.68	27.2	340.033
	27.22	225.192	27.22	273.946
	27.24	180.013	27.24	324.207
	27.26	200.64	27.26	254.586
	27.28	241.44	27.28	322.115
	27.3	195.044	27.3	314.033
	27.32	264.045	27.32	281.259
	27.34	222.066	27.34	274.904
	27.36	212.949	27.36	290.628
	27.38	194.046	27.38	272.533
	27.4	259.064	27.4	227.045
	27.42	260.592	27.42	305.856
	27.44	230.392	27.44	182.869
	27.46	306.577	27.46	193.521
	27.48	232.162	27.48	266.5
	27.5	263.147	27.5	231.362
	27.52	317.166	27.52	217.169
	27.54	276.023	27.54	132.269
	27.56	271.87	27.56	184.245
	27.58	261.306	27.58	218.846
	27.6	289.339	27.6	193.719
	27.62	330.925	27.62	200.326
	27.64	278.135	27.64	226.63
	27.66	258.702	27.66	193.777
	27.68	212.172	27.68	149.549
	27.7	259.249	27.7	169.794
	27.72	266.648	27.72	214.675
	27.74	334.389	27.74	178.216
	27.76	376.332	27.76	194.493
	27.78	356.298	27.78	164.461
	27.8	370.778	27.8	151.396
	27.82	323.764	27.82	186.906
	27.84	350.761	27.84	161.49
	27.86	431.836	27.86	156.594
	27.88	418.385	27.88	175.76
	27.9	362.223	27.9	180.774
	27.92	410.386	27.92	143.826
	27.94	393.529	27.94	186.756
	27.96	392.879	27.96	141.884
	27.98	479.582	27.98	130.443
	28	511.805	28	142.802
	28.02	462.619	28.02	166.145
	28.04	447.856	28.04	136.514
	28.06	544.997	28.06	168.82
	28.08	425.853	28.08	148.042
	28.1	642.411	28.1	140.078
	28.12	555.169	28.12	139.012
	28.14	599.303	28.14	141.289
	28.16	535.371	28.16	173.887
	28.18	619.881	28.18	116.395
	28.2	580.31	28.2	118.809
	28.22	599.887	28.22	149.897
	28.24	713.775	28.24	139.549
	28.26	697.853	28.26	106.252
	28.28	840.026	28.28	125.073
	28.3	756.341	28.3	179.052
	28.32	712.395	28.32	144.45
	28.34	879.98	28.34	139.238
	28.36	924.099	28.36	121.174
	28.38	1006.85	28.38	114.713
	28.4	1080.42	28.4	145.871
	28.42	1035.08	28.42	158.297
	28.44	1028.5	28.44	163.177
	28.46	1047	28.46	135.383
	28.48	1161.03	28.48	121.928
	28.5	1278.24	28.5	111.91
	28.52	1292.93	28.52	127.224
	28.54	1464.83	28.54	119.564
	28.56	1564.41	28.56	144.639
	28.58	1481.5	28.58	94.8324
	28.6	1527.84	28.6	131.46
	28.62	1661.45	28.62	111.177
	28.64	1594.47	28.64	134.585
	28.66	1764.96	28.66	158.543
	28.68	1779.6	28.68	112.013
	28.7	1852.25	28.7	120.167
	28.72	1813.79	28.72	115.863
	28.74	1751.52	28.74	101.146
	28.76	1715.25	28.76	116.862
	28.78	1587.28	28.78	118.49
	28.8	1551.15	28.8	154.749
	28.82	1509.95	28.82	122.102
	28.84	1572.09	28.84	169.747
	28.86	1399.27	28.86	168.468
	28.88	1432.63	28.88	144.22
	28.9	1273.17	28.9	144.688
	28.92	1125.49	28.92	115.758
	28.94	1052.39	28.94	148.14
	28.96	1091.48	28.96	118.337
	28.98	934.889	28.98	120.195
	29	972.572	29	111.451
	29.02	884.316	29.02	77.081
	29.04	832.391	29.04	134.105
	29.06	740.461	29.06	113.293
	29.08	717.199	29.08	139.35
	29.1	646.154	29.1	109.141
	29.12	623.481	29.12	111.203
	29.14	487.901	29.14	115.764
	29.16	580.098	29.16	105.921
	29.18	541.749	29.18	133.156
	29.2	563.353	29.2	126.37
	29.22	488.859	29.22	124.109
	29.24	424.22	29.24	87.7148
	29.26	454.57	29.26	108.295
	29.28	409.188	29.28	92.46
	29.3	442.411	29.3	135.413
	29.32	382.996	29.32	112.003
	29.34	428.729	29.34	122.788
	29.36	367.708	29.36	75.4298
	29.38	350.047	29.38	93.1574
	29.4	319.705	29.4	110.756
	29.42	308.476	29.42	66.753
	29.44	349.606	29.44	113.714
	29.46	226.624	29.46	110.523
	29.48	280.527	29.48	119.66
	29.5	308.547	29.5	61.2384
	29.52	255.093	29.52	141.685
	29.54	354.03	29.54	112.023
	29.56	294.574	29.56	85.83
	29.58	239.792	29.58	101.058
	29.6	328.425	29.6	122.259
	29.62	194.934	29.62	102.591
	29.64	182.368	29.64	112.676
	29.66	337.18	29.66	128.559
	29.68	262.318	29.68	125.731
	29.7	233.72	29.7	117.501
	29.72	182.714	29.72	129.893
	29.74	208.144	29.74	84.192
	29.76	211.349	29.76	79.1516
	29.78	197.568	29.78	86.3164
	29.8	179.604	29.8	75.522
	29.82	176.551	29.82	141.943
	29.84	190.995	29.84	104.186
	29.86	236.089	29.86	79.279
	29.88	215.898	29.88	137.15
	29.9	192.315	29.9	72.833
	29.92	227.928	29.92	111.567
	29.94	217.246	29.94	112.584
	29.96	143.454	29.96	86.3436
	29.98	181.603	29.98	108.648
	30	149.934	30	90.0666
	30.02	137.701	30.02	117.587
	30.04	126.808	30.04	111.158
	30.06	231.003	30.06	101.605
	30.08	189.614	30.08	111.026
	30.1	217.135	30.1	124.646
	30.12	177.602	30.12	112.092
	30.14	167.066	30.14	118.518
	30.16	167.603	30.16	103.652
	30.18	157.301	30.18	114.716
	30.2	161.716	30.2	76.3778
	30.22	146.032	30.22	83.6332
	30.24	139.367	30.24	84.3074
	30.26	164.434	30.26	70.008
	30.28	194.605	30.28	103.204
	30.3	124.648	30.3	108.894
	30.32	132.078	30.32	95.8798
	30.34	179.708	30.34	111.382
	30.36	137.557	30.36	98.7056
	30.38	119.993	30.38	65.0192
	30.4	169.094	30.4	115.843
	30.42	155.948	30.42	123.482
	30.44	146.483	30.44	86.8368
	30.46	153.023	30.46	106.32
	30.48	172.779	30.48	88.8434
	30.5	101.691	30.5	71.195
	30.52	123.794	30.52	61.8538
	30.54	143.45	30.54	89.884
	30.56	123.991	30.56	66.7232
	30.58	155.739	30.58	116.974
	30.6	134.828	30.6	123.382
	30.62	158.438	30.62	112.365
	30.64	100.479	30.64	82.5602
	30.66	108.586	30.66	87.4666
	30.68	113.007	30.68	70.1662
	30.7	101.72	30.7	127.267
	30.72	139.687	30.72	95.031
	30.74	135.973	30.74	87.6876
	30.76	128.775	30.76	68.4362
	30.78	138.051	30.78	124.639
	30.8	80.328	30.8	138.411
	30.82	129.211	30.82	126.919
	30.84	124.657	30.84	114.976
	30.86	117.022	30.86	148.974
	30.88	164.329	30.88	100.72
	30.9	103.309	30.9	62.311
	30.92	152.084	30.92	63.1642
	30.94	130.692	30.94	110.113
	30.96	122.225	30.96	91.4682
	30.98	109.732	30.98	122.76
	31	157.716	31	105.273
	31.02	108.208	31.02	86.4714
	31.04	107.566	31.04	85.076
	31.06	78.8362	31.06	93.6516
	31.08	152.97	31.08	100.978
	31.1	103.2	31.1	92.2784
	31.12	165.568	31.12	112.454
	31.14	83.9448	31.14	76.8518
	31.16	129.642	31.16	108.786
	31.18	131.649	31.18	87.2228
	31.2	135.567	31.2	112.396
	31.22	128.099	31.22	84.1704
	31.24	112.434	31.24	115.084
	31.26	83.3376	31.26	84.453
	31.28	90.4554	31.28	115.889
	31.3	76.6728	31.3	119.718
	31.32	89.7372	31.32	110.654
	31.34	119.871	31.34	81.937
	31.36	158.757	31.36	109.913
	31.38	95.2084	31.38	112.981
	31.4	124.14	31.4	129.997
	31.42	118.087	31.42	110.53
	31.44	86.7364	31.44	94.4392
	31.46	97.7366	31.46	99.5252
	31.48	116.377	31.48	106.434
	31.5	101.198	31.5	139.65
	31.52	109.408	31.52	71.1014
	31.54	89.6634	31.54	100.634
	31.56	100.389	31.56	63.1646
	31.58	114.761	31.58	87.3902
	31.6	116.98	31.6	91.182
	31.62	120.161	31.62	115.481
	31.64	110.6	31.64	90.2206
	31.66	106.002	31.66	113.348
	31.68	147.095	31.68	95.742
	31.7	78.0096	31.7	91.0872
	31.72	149.82	31.72	86.5924
	31.74	141.657	31.74	77.1206
	31.76	100.042	31.76	77.5696
	31.78	97.6112	31.78	95.822
	31.8	109.945	31.8	125.196
	31.82	138.493	31.82	113.141
	31.84	101.091	31.84	72.727
	31.86	86.0748	31.86	116.449
	31.88	91.8796	31.88	150.282
	31.9	128.34	31.9	111.618
	31.92	98.542	31.92	103.694
	31.94	112.235	31.94	87.709
	31.96	100.016	31.96	140.417
	31.98	103.585	31.98	99.8782
	32	82.6408	32	100.705
	32.02	89.4826	32.02	113.381
	32.04	69.806	32.04	84.3642
	32.06	123.584	32.06	141.452
	32.08	77.4022	32.08	112.084
	32.1	113.151	32.1	105.865
	32.12	116.517	32.12	109.434
	32.14	79.101	32.14	91.2406
	32.16	82.9734	32.16	85.6006
	32.18	122.146	32.18	116.528
	32.2	116.733	32.2	91.6908
	32.22	95.1958	32.22	138.317
	32.24	105.151	32.24	119.23
	32.26	111.334	32.26	96.3426
	32.28	102.606	32.28	110.692
	32.3	111.816	32.3	83.6846
	32.32	109.496	32.32	141.62
	32.34	99.9604	32.34	115.523
	32.36	99.8836	32.36	119.849
	32.38	115.793	32.38	108.698
	32.4	93.6766	32.4	105.294
	32.42	80.6154	32.42	141.871
	32.44	127.271	32.44	156.312
	32.46	82.9012	32.46	120.529
	32.48	99.2954	32.48	135.851
	32.5	76.1602	32.5	148.447
	32.52	137.94	32.52	144.172
	32.54	119.665	32.54	140.068
	32.56	129.727	32.56	123.529
	32.58	73.1478	32.58	135.705
	32.6	122.051	32.6	103.75
	32.62	62.7958	32.62	108.721
	32.64	118.367	32.64	153.135
	32.66	103.098	32.66	130.201
	32.68	114.886	32.68	151.213
	32.7	76.2408	32.7	146.295
	32.72	87.3602	32.72	184.256
	32.74	115.251	32.74	146.744
	32.76	143.424	32.76	158.464
	32.78	83.2614	32.78	175.625
	32.8	97.5202	32.8	185.245
	32.82	103.024	32.82	127.738
	32.84	105.953	32.84	178.09
	32.86	114.951	32.86	168.679
	32.88	88.476	32.88	254.471
	32.9	118.396	32.9	187.881
	32.92	100.649	32.92	141.545
	32.94	115.691	32.94	254.638
	32.96	142.809	32.96	210.139
	32.98	88.0656	32.98	240.772
	33	116.51	33	231.427
	33.02	142.03	33.02	276.204
	33.04	92.4012	33.04	299.322
	33.06	115.344	33.06	237.768
	33.08	84.0422	33.08	290.283
	33.1	94.519	33.1	317.189
	33.12	90.6002	33.12	344.347
	33.14	101.948	33.14	451.171
	33.16	113.225	33.16	377.125
	33.18	89.6824	33.18	393.559
	33.2	114.413	33.2	361.049
	33.22	122.772	33.22	385.357
	33.24	107.909	33.24	435.763
	33.26	90.7458	33.26	463.756
	33.28	94.788	33.28	484.794
	33.3	78.3352	33.3	440.19
	33.32	97.0874	33.32	523.641
	33.34	103.382	33.34	479.832
	33.36	119.079	33.36	472.714
	33.38	123.315	33.38	483.061
	33.4	117.707	33.4	480.734
	33.42	72.1764	33.42	504.918
	33.44	82.6816	33.44	582.342
	33.46	133.734	33.46	578.379
	33.48	126.089	33.48	622.166
	33.5	92.6332	33.5	598.19
	33.52	149.177	33.52	483.691
	33.54	87.7628	33.54	545.699
	33.56	79.142	33.56	620.46
	33.58	137.003	33.58	528.594
	33.6	83.0282	33.6	509.816
	33.62	102.287	33.62	479.341
	33.64	78.1672	33.64	438.637
	33.66	85.3766	33.66	380.163
	33.68	140.411	33.68	491.404
	33.7	114.19	33.7	418.502
	33.72	135.586	33.72	432.657
	33.74	87.647	33.74	440.806
	33.76	107.416	33.76	434.833
	33.78	144.193	33.78	357.054
	33.8	120.093	33.8	313.877
	33.82	123.906	33.82	340.456
	33.84	101.478	33.84	340.524
	33.86	98.5522	33.86	310.124
	33.88	90.6052	33.88	262.797
	33.9	80.2338	33.9	245.043
	33.92	106.299	33.92	311.244
	33.94	94.9652	33.94	211.205
	33.96	94.8796	33.96	188.464
	33.98	144.307	33.98	256.93
	34	126.416	34	243.95
	34.02	102.327	34.02	180.913
	34.04	129.585	34.04	182.28
	34.06	134.847	34.06	200.598
	34.08	108.59	34.08	170.903
	34.1	134.494	34.1	208.504
	34.12	123.439	34.12	175.741
	34.14	138.779	34.14	200.522
	34.16	142.559	34.16	158.091
	34.18	101.246	34.18	205
	34.2	152.35	34.2	167.297
	34.22	114.455	34.22	174.345
	34.24	130.4	34.24	153.414
	34.26	135.082	34.26	138.571
	34.28	149.377	34.28	181.173
	34.3	130.652	34.3	112.003
	34.32	171.291	34.32	112.376
	34.34	99.4838	34.34	99.9456
	34.36	168.237	34.36	102.557
	34.38	155.433	34.38	141.63
	34.4	118.378	34.4	82.5894
	34.42	145.753	34.42	127.509
	34.44	122.539	34.44	104.014
	34.46	129.675	34.46	135.437
	34.48	136.738	34.48	121.842
	34.5	147.494	34.5	99.4376
	34.52	116.893	34.52	100.163
	34.54	148.826	34.54	80.5138
	34.56	193.574	34.56	135.156
	34.58	159.171	34.58	77.5152
	34.6	144.06	34.6	81.2434
	34.62	83.5772	34.62	102.161
	34.64	154.144	34.64	128.499
	34.66	171.074	34.66	85.7806
	34.68	156.826	34.68	92.5262
	34.7	165.901	34.7	113.206
	34.72	125.756	34.72	110.113
	34.74	171.741	34.74	120.39
	34.76	139.012	34.76	77.7512
	34.78	131.158	34.78	82.9358
	34.8	139.992	34.8	108.979
	34.82	180.211	34.82	117.415
	34.84	203.224	34.84	121.161
	34.86	207.638	34.86	90.4146
	34.88	205.268	34.88	63.8738
	34.9	162.775	34.9	71.4058
	34.92	213.111	34.92	92.5534
	34.94	160.668	34.94	113.974
	34.96	192.036	34.96	64.5416
	34.98	162.766	34.98	61.2422
	35	158.585	35	81.014
	35.02	206.832	35.02	107.868
	35.04	196.315	35.04	110.318
	35.06	184.857	35.06	99.896
	35.08	177.493	35.08	83.5084
	35.1	175.595	35.1	95.9338
	35.12	148.635	35.12	81.3758
	35.14	204.46	35.14	52.4696
	35.16	215.47	35.16	76.4296
	35.18	207.62	35.18	98.7418
	35.2	233.588	35.2	76.3746
	35.22	177.606	35.22	72.572
	35.24	212.38	35.24	109.5
	35.26	167.702	35.26	94.7944
	35.28	201.821	35.28	88.3576
	35.3	315.701	35.3	108.861
	35.32	232.283	35.32	75.5686
	35.34	216.998	35.34	106.789
	35.36	248.048	35.36	91.3228
	35.38	243.228	35.38	81.0816
	35.4	276.264	35.4	88.1552
	35.42	247.962	35.42	59.6058
	35.44	250.711	35.44	92.0466
	35.46	275.698	35.46	72.2622
	35.48	252.997	35.48	109.618
	35.5	264.229	35.5	48.7206
	35.52	273.509	35.52	54.35
	35.54	305.098	35.54	74.9998
	35.56	334.649	35.56	71.0222
	35.58	309.1	35.58	72.7018
	35.6	270.376	35.6	81.9484
	35.62	370.303	35.62	115.974
	35.64	381.983	35.64	84.9432
	35.66	365.152	35.66	87.2296
	35.68	379.782	35.68	83.982
	35.7	399.057	35.7	76.6682
	35.72	407.213	35.72	73.3516
	35.74	379.372	35.74	66.88
	35.76	455.699	35.76	82.224
	35.78	488.56	35.78	84.0256
	35.8	460.48	35.8	89.1706
	35.82	619.393	35.82	54.3726
	35.84	585.545	35.84	86.1616
	35.86	503.997	35.86	78.3896
	35.88	641.82	35.88	120.859
	35.9	619.781	35.9	92.329
	35.92	552.069	35.92	88.8072
	35.94	706.258	35.94	61.0704
	35.96	721.033	35.96	78.6884
	35.98	773.29	35.98	56.9144
	36	769.534	36	78.7312
	36.02	689.918	36.02	66.46
	36.04	842.703	36.04	61.73
	36.06	904.427	36.06	63.1862
	36.08	829.114	36.08	69.6248
	36.1	822.012	36.1	79.8694
	36.12	861.282	36.12	55.4688
	36.14	838.24	36.14	83.9056
	36.16	984.075	36.16	83.4634
	36.18	923.028	36.18	66.2768
	36.2	892.683	36.2	88.9978
	36.22	864.293	36.22	68.7732
	36.24	835.751	36.24	90.266
	36.26	874.565	36.26	100.514
	36.28	740.85	36.28	61.527
	36.3	811.204	36.3	73.074
	36.32	659.843	36.32	87.6104
	36.34	682.003	36.34	90.5214
	36.36	677.285	36.36	97.518
	36.38	574.155	36.38	53.9596
	36.4	567.483	36.4	79.5548
	36.42	517.338	36.42	84.083
	36.44	510.704	36.44	113.316
	36.46	406.848	36.46	71.28
	36.48	452.301	36.48	60.4352
	36.5	486.766	36.5	101.373
	36.52	368.956	36.52	98.4114
	36.54	427.188	36.54	80.1704
	36.56	309.235	36.56	99.4886
	36.58	320.909	36.58	94.4318
	36.6	381.216	36.6	65.0946
	36.62	328.06	36.62	74.7272
	36.64	277.971	36.64	66.7742
	36.66	263.794	36.66	100.831
	36.68	299.437	36.68	74.1008
	36.7	259.643	36.7	55.108
	36.72	254.132	36.72	68.3992
	36.74	254.221	36.74	55.5262
	36.76	241.034	36.76	44.114
	36.78	264.347	36.78	67.0996
	36.8	204.668	36.8	75.678
	36.82	192.96	36.82	65.1104
	36.84	180.59	36.84	69.1842
	36.86	188.777	36.86	60.1044
	36.88	161.887	36.88	67.9324
	36.9	178.079	36.9	69.3424
	36.92	165.64	36.92	81.5832
	36.94	168.841	36.94	72.7308
	36.96	158.966	36.96	70.8002
	36.98	182.385	36.98	84.0052
	37	174.704	37	97.0652
	37.02	185.026	37.02	39.498
	37.04	175.77	37.04	77.0798
	37.06	146.881	37.06	73.969
	37.08	170.619	37.08	79.369
	37.1	197.973	37.1	77.9408
	37.12	187.933	37.12	45.096
	37.14	139.998	37.14	83.8132
	37.16	100.42	37.16	76.7028
	37.18	163.141	37.18	90.047
	37.2	165.746	37.2	60.422
	37.22	143.492	37.22	61.2658
	37.24	181.848	37.24	53.067
	37.26	127.82	37.26	62.8264
	37.28	112.84	37.28	57.214
	37.3	105.056	37.3	52.1722
	37.32	168.826	37.32	61.4672
	37.34	115.951	37.34	90.8652
	37.36	97.1296	37.36	74.6856
	37.38	123.227	37.38	93.2886
	37.4	109.491	37.4	86.6678
	37.42	128.448	37.42	86.9544
	37.44	90.2856	37.44	108.577
	37.46	116.507	37.46	68.1722
	37.48	116.996	37.48	90.421
	37.5	106.344	37.5	97.7444
	37.52	122.789	37.52	89.978
	37.54	70.6272	37.54	85.1366
	37.56	123.795	37.56	59.7176
	37.58	109.081	37.58	52.808
	37.6	91.3312	37.6	68.164
	37.62	147.393	37.62	75.5954
	37.64	98.9578	37.64	78.8604
	37.66	71.9048	37.66	81.9436
	37.68	94.1336	37.68	118.111
	37.7	100.946	37.7	62.838
	37.72	112.566	37.72	51.709
	37.74	106.313	37.74	117.439
	37.76	121.996	37.76	62.5856
	37.78	101.565	37.78	59.5232
	37.8	96.3672	37.8	52.5292
	37.82	91.495	37.82	81.6386
	37.84	103.472	37.84	68.8904
	37.86	101.639	37.86	68.2266
	37.88	98.8864	37.88	117.2
	37.9	164.85	37.9	85.5434
	37.92	116.888	37.92	113.834
	37.94	112.541	37.94	78.2914
	37.96	123.315	37.96	78.7068
	37.98	111.314	37.98	61.354
	38	54.0306	38	100.508
	38.02	82.3528	38.02	79.842
	38.04	104.255	38.04	74.7794
	38.06	80.905	38.06	72.013
	38.08	103.548	38.08	65.6128
	38.1	81.054	38.1	77.2712
	38.12	105.907	38.12	71.6478
	38.14	78.418	38.14	43.4724
	38.16	114.77	38.16	70.8176
	38.18	147.744	38.18	84.9072
	38.2	120.669	38.2	70.2862
	38.22	79.258	38.22	96.3298
	38.24	75.4844	38.24	68.7868
	38.26	80.783	38.26	43.1432
	38.28	100.052	38.28	73.3548
	38.3	96.5	38.3	64.408
	38.32	117.575	38.32	82.957
	38.34	70.5636	38.34	70.6188
	38.36	109.793	38.36	81.1864
	38.38	104.81	38.38	93.4124
	38.4	111.07	38.4	100.704
	38.42	121.053	38.42	118.977
	38.44	131.099	38.44	89.7872
	38.46	174.051	38.46	150.287
	38.48	109.401	38.48	104.615
	38.5	157.932	38.5	129.231
	38.52	209.994	38.52	132.444
	38.54	149.749	38.54	150.436
	38.56	145.07	38.56	138.19
	38.58	159.995	38.58	217.396
	38.6	180.261	38.6	167.3
	38.62	245.45	38.62	168.635
	38.64	244.445	38.64	174.236
	38.66	203.673	38.66	231.515
	38.68	233.586	38.68	359.862
	38.7	292.266	38.7	302.431
	38.72	330.233	38.72	413.291
	38.74	279.104	38.74	453.87
	38.76	230.823	38.76	425.036
	38.78	224.884	38.78	441.83
	38.8	225.787	38.8	313.092
	38.82	275.898	38.82	283.202
	38.84	190.264	38.84	293.753
	38.86	210.541	38.86	256.672
	38.88	169.385	38.88	214.488
	38.9	158.16	38.9	192.333
	38.92	161.631	38.92	173.472
	38.94	144.344	38.94	108.97
	38.96	133.723	38.96	119.324
	38.98	129.238	38.98	108.919
	39	106.11	39	118.184
	39.02	99.444	39.02	137.683
	39.04	134.761	39.04	97.7162
	39.06	101.279	39.06	87.4868
	39.08	116.672	39.08	95.2404
	39.1	91.1464	39.1	96.3708
	39.12	121.626	39.12	73.2798
	39.14	129.698	39.14	113.061
	39.16	109.354	39.16	79.1962
	39.18	88.6372	39.18	95.0686
	39.2	76.0958	39.2	102.31
	39.22	89.0468	39.22	106.472
	39.24	114.933	39.24	77.0788
	39.26	82.8196	39.26	112.807
	39.28	87.4414	39.28	89.0834
	39.3	38.9542	39.3	94.3108
	39.32	62.2614	39.32	70.0204
	39.34	82.868	39.34	108.279
	39.36	70.109	39.36	132.694
	39.38	78.6766	39.38	148.62
	39.4	75.4374	39.4	105.85
	39.42	90.9072	39.42	97.436
	39.44	69.8648	39.44	124.07
	39.46	122.172	39.46	123.992
	39.48	91.3762	39.48	78.9492
	39.5	61.5886	39.5	161.314
	39.52	78.1064	39.52	150.569
	39.54	113.054	39.54	119.441
	39.56	86.8402	39.56	80.9742
	39.58	115.407	39.58	136.602
	39.6	110.429	39.6	107.431
	39.62	98.701	39.62	100.219
	39.64	90.5386	39.64	152.343
	39.66	99.3138	39.66	153.936
	39.68	104.425	39.68	155.339
	39.7	89.1336	39.7	114.429
	39.72	107.707	39.72	126.222
	39.74	141.495	39.74	118.005
	39.76	72.0636	39.76	133.179
	39.78	76.1284	39.78	157.018
	39.8	102.103	39.8	135.91
	39.82	110.591	39.82	188.115
	39.84	79.4184	39.84	200.301
	39.86	107.559	39.86	180.993
	39.88	100.433	39.88	164.057
	39.9	124.537	39.9	216.635
	39.92	88.8172	39.92	182.215
	39.94	117.367	39.94	206.54
	39.96	93.6076	39.96	238.985
	39.98	104.422	39.98	212.92
	40	58.629	40	194.282
	40.02	80.9472	40.02	211.672
	40.04	104.092	40.04	228.945
	40.06	68.1206	40.06	246.166
	40.08	66.3202	40.08	304.188
	40.1	67.9022	40.1	280.095
	40.12	104.017	40.12	289.849
	40.14	119.059	40.14	283.385
	40.16	84.2418	40.16	308.023
	40.18	97.7124	40.18	330.564
	40.2	143.484	40.2	318.657
	40.22	100.714	40.22	356.516
	40.24	113.982	40.24	332.59
	40.26	94.5482	40.26	331.195
	40.28	109.168	40.28	351.934
	40.3	72.9204	40.3	405.276
	40.32	82.1198	40.32	415.792
	40.34	66.622	40.34	321.767
	40.36	104.416	40.36	347.819
	40.38	75.9334	40.38	405.739
	40.4	112.821	40.4	375.166
	40.42	65.0696	40.42	516.868
	40.44	120.557	40.44	430.457
	40.46	128.158	40.46	384.477
	40.48	80.7234	40.48	409.149
	40.5	107.252	40.5	371.525
	40.52	95.975	40.52	346.418
	40.54	114.217	40.54	499.548
	40.56	71.877	40.56	380.954
	40.58	74.6554	40.58	406.811
	40.6	112.912	40.6	290.996
	40.62	123.262	40.62	302.965
	40.64	100.664	40.64	318.987
	40.66	96.2684	40.66	327.585
	40.68	91.992	40.68	325.498
	40.7	77.3802	40.7	315.973
	40.72	63.855	40.72	238.074
	40.74	96.9984	40.74	338.025
	40.76	85.0124	40.76	266.647
	40.78	88.6238	40.78	250.227
	40.8	94.8482	40.8	270.714
	40.82	87.599	40.82	211.706
	40.84	75.9608	40.84	258.845
	40.86	105.602	40.86	188.639
	40.88	77.5616	40.88	168.246
	40.9	68.8448	40.9	211.541
	40.92	111.716	40.92	190.543
	40.94	82.059	40.94	206.625
	40.96	104.017	40.96	181.633
	40.98	118.943	40.98	144.966
	41	99.5104	41	141.555
	41.02	121.498	41.02	203.701
	41.04	135.56	41.04	142.979
	41.06	97.0048	41.06	168.766
	41.08	88.7236	41.08	186.432
	41.1	99.9848	41.1	124.48
	41.12	79.0228	41.12	128.623
	41.14	105.94	41.14	151.03
	41.16	110.435	41.16	123.352
	41.18	67.3254	41.18	159.576
	41.2	84.0962	41.2	121.052
	41.22	153.211	41.22	103.606
	41.24	107.815	41.24	126.351
	41.26	121.898	41.26	139.127
	41.28	126.182	41.28	116.41
	41.3	149.568	41.3	134.976
	41.32	128.89	41.32	106.714
	41.34	99.9506	41.34	108.029
	41.36	123.848	41.36	111.07
	41.38	102.41	41.38	103.251
	41.4	115.189	41.4	131.078
	41.42	88.1668	41.42	150.789
	41.44	81.1894	41.44	100.061
	41.46	111.433	41.46	111.895
	41.48	132.118	41.48	82.4618
	41.5	121.334	41.5	81.329
	41.52	112.242	41.52	119.589
	41.54	107.454	41.54	94.9876
	41.56	96.2238	41.56	102.389
	41.58	100.607	41.58	128.232
	41.6	81.5036	41.6	112.115
	41.62	118.142	41.62	103.886
	41.64	148.412	41.64	90.2048
	41.66	98.007	41.66	98.0512
	41.68	124.47	41.68	89.81
	41.7	125.122	41.7	87.0834
	41.72	96.2848	41.72	146.001
	41.74	80.686	41.74	86.4558
	41.76	108.192	41.76	107.691
	41.78	111.024	41.78	79.971
	41.8	125.028	41.8	110.212
	41.82	87.4952	41.82	78.0504
	41.84	130.267	41.84	95.91
	41.86	92.473	41.86	76.245
	41.88	116.032	41.88	53.7336
	41.9	102.439	41.9	64.2416
	41.92	113.617	41.92	85.8126
	41.94	120.592	41.94	57.1176
	41.96	97.2974	41.96	105.357
	41.98	100.551	41.98	82.9912
	42	128.376	42	70.154
	42.02	108.741	42.02	96.836
	42.04	111.715	42.04	102.827
	42.06	150.228	42.06	72.0454
	42.08	162.348	42.08	40.9384
	42.1	104.677	42.1	99.4498
	42.12	97.6058	42.12	81.0818
	42.14	130.881	42.14	83.821
	42.16	159.255	42.16	101.05
	42.18	122.584	42.18	72.9648
	42.2	97.3316	42.2	70.1294
	42.22	127.623	42.22	71.8686
	42.24	119.874	42.24	88.168
	42.26	108.895	42.26	70.555
	42.28	159.397	42.28	79.1402
	42.3	109.869	42.3	73.6172
	42.32	114.121	42.32	67.3452
	42.34	131.778	42.34	65.4732
	42.36	154.525	42.36	80.2792
	42.38	140.384	42.38	43.446
	42.4	149.28	42.4	89.3126
	42.42	159.205	42.42	96.92
	42.44	114.874	42.44	67.992
	42.46	108.853	42.46	68.8366
	42.48	125.025	42.48	80.8838
	42.5	151.709	42.5	78.9818
	42.52	151.453	42.52	104.35
	42.54	163.308	42.54	75.3434
	42.56	155.369	42.56	60.0188
	42.58	158.578	42.58	66.8306
	42.6	144.556	42.6	64.3494
	42.62	138.472	42.62	76.7168
	42.64	125.823	42.64	88.0882
	42.66	135.494	42.66	59.8056
	42.68	125.116	42.68	74.4358
	42.7	161.799	42.7	78.2278
	42.72	160.623	42.72	67.838
	42.74	134.269	42.74	59.6742
	42.76	179.528	42.76	95.6186
	42.78	196.61	42.78	66.8884
	42.8	175.225	42.8	65.4508
	42.82	153.531	42.82	74.3486
	42.84	157.695	42.84	76.9002
	42.86	123.474	42.86	37.0612
	42.88	170.225	42.88	66.3972
	42.9	142.263	42.9	85.2644
	42.92	148.692	42.92	77.7054
	42.94	200.639	42.94	100.234
	42.96	206.739	42.96	52.2446
	42.98	198.308	42.98	53.7708
	43	200.954	43	75.756
	43.02	232.508	43.02	48.6174
	43.04	191.964	43.04	102.896
	43.06	241.052	43.06	64.2938
	43.08	198.862	43.08	74.062
	43.1	175.253	43.1	55.5902
	43.12	213.411	43.12	96.011
	43.14	248.09	43.14	57.8374
	43.16	211.672	43.16	80.7968
	43.18	197.375	43.18	87.6008
	43.2	229.668	43.2	67.3292
	43.22	246.816	43.22	76.091
	43.24	201.298	43.24	74.7158
	43.26	327.415	43.26	86.8862
	43.28	274.541	43.28	65.5348
	43.3	192.328	43.3	91.8242
	43.32	247.166	43.32	66.8596
	43.34	271.583	43.34	89.3018
	43.36	297.048	43.36	87.026
	43.38	270.027	43.38	44.9322
	43.4	378.625	43.4	49.2402
	43.42	365.567	43.42	47.7002
	43.44	337.757	43.44	70.8946
	43.46	377.049	43.46	76.0808
	43.48	352.51	43.48	56.9232
	43.5	395.524	43.5	61.9522
	43.52	365.453	43.52	54.5668
	43.54	363.226	43.54	61.8752
	43.56	405.71	43.56	82.5756
	43.58	470.311	43.58	55.4836
	43.6	358.153	43.6	92.2962
	43.62	502.715	43.62	34.7324
	43.64	400.605	43.64	70.0316
	43.66	424.655	43.66	72.2406
	43.68	460.296	43.68	50.9312
	43.7	450.57	43.7	96.6486
	43.72	489.78	43.72	72.8376
	43.74	499.311	43.74	60.7662
	43.76	510.94	43.76	87.2472
	43.78	495.824	43.78	61.4302
	43.8	464.661	43.8	69.7014
	43.82	451.531	43.82	74.597
	43.84	500.224	43.84	66.4036
	43.86	451.969	43.86	67.972
	43.88	436.739	43.88	108.294
	43.9	440.346	43.9	84.169
	43.92	454.123	43.92	94.8408
	43.94	472.879	43.94	52.6946
	43.96	466.606	43.96	51.5636
	43.98	405.625	43.98	77.6708
	44	423.739	44	80.18
	44.02	330.428	44.02	70.525
	44.04	351.809	44.04	75.9796
	44.06	286.647	44.06	66.5062
	44.08	310.656	44.08	53.8134
	44.1	281.982	44.1	65.1964
	44.12	293.708	44.12	59.0506
	44.14	306.343	44.14	71.5846
	44.16	235.265	44.16	96.7424
	44.18	250.929	44.18	100.962
	44.2	233.587	44.2	59.6862
	44.22	213.344	44.22	63.5398
	44.24	209.926	44.24	70.2466
	44.26	186.146	44.26	60.289
	44.28	206.032	44.28	69.8604
	44.3	173.68	44.3	43.2148
	44.32	203.521	44.32	78.5552
	44.34	166.73	44.34	65.1348
	44.36	121.019	44.36	57.9902
	44.38	186.844	44.38	82.1962
	44.4	162.542	44.4	60.862
	44.42	145.418	44.42	66.3928
	44.44	136.676	44.44	75.0812
	44.46	179	44.46	87.8102
	44.48	99.5312	44.48	50.5282
	44.5	134.632	44.5	32.0266
	44.52	127.335	44.52	46.7106
	44.54	141.094	44.54	72.1604
	44.56	135.359	44.56	51.6062
	44.58	169.026	44.58	41.6798
	44.6	118.448	44.6	79.3708
	44.62	100.631	44.62	47.1608
	44.64	103.976	44.64	58.4394
	44.66	100.115	44.66	45.2834
	44.68	135.12	44.68	58.881
	44.7	103.108	44.7	39.54
	44.72	105.935	44.72	79.6076
	44.74	80.5	44.74	79.012
	44.76	90.7714	44.76	76.6166
	44.78	147.974	44.78	72.709
	44.8	112.374	44.8	58.062
	44.82	97.166	44.82	52.7448
	44.84	78.6118	44.84	72.7576
	44.86	105.347	44.86	76.4654
	44.88	98.7526	44.88	63.5962
	44.9	111.132	44.9	97.4416
	44.92	111.512	44.92	44.7322
	44.94	151.037	44.94	44.1724
	44.96	225.131	44.96	70.6548
[truncated: 1,752 more rows]

## Sheet: Fig. 2f
			AgNW		S-M/A
		380.08	15446.2	380	1320.08
		379.98	15924.8	379.9	1296.2
		379.88	15162.2	379.8	1277.81
		379.78	15613.6	379.7	1264.91
		379.68	15138.8	379.6	1257.49
		379.58	14836.5	379.5	1255.28
		379.48	14920.2	379.4	1257.62
		379.38	15638.9	379.3	1262.18
		379.28	15222.6	379.2	1269.27
		379.18	15085.6	379.1	1278.77
		379.08	15408.3	379	1291.06
		378.98	15362.7	378.9	1279.86
		378.88	15007	378.8	1270.74
		378.78	15273.1	378.7	1262.1
		378.68	15325.2	378.6	1254.93
		378.58	15600.7	378.5	1248.83
		378.48	15314.7	378.4	1243.02
		378.38	15333.9	378.3	1254.47
		378.28	15238.8	378.2	1267.01
		378.18	15620.9	378.1	1269.06
		378.08	16055.6	378	1271.89
		377.98	15998.6	377.9	1283.74
		377.88	15917.9	377.8	1295.6
		377.78	15965.4	377.7	1295.34
		377.68	15109.8	377.6	1289.14
		377.58	15919.3	377.5	1286.76
		377.48	16062.1	377.4	1271.15
		377.38	16106.7	377.3	1246.4
		377.28	16033	377.2	1241.11
		377.18	15462.4	377.1	1242.27
		377.08	15543.4	377	1242.6
		376.98	15319.7	376.9	1238.64
		376.88	15402.7	376.8	1255.91
		376.78	15292.8	376.7	1273.83
		376.68	15352.8	376.6	1268.54
		376.58	15398.2	376.5	1258.91
		376.48	15471.5	376.4	1249.98
		376.38	16080.2	376.3	1230.38
		376.28	16087.2	376.2	1226.62
		376.18	16443	376.1	1230.76
		376.08	16081.5	376	1251.59
		375.98	16308.7	375.9	1256.11
		375.88	17034.8	375.8	1254.25
		375.78	17415.5	375.7	1243.44
		375.68	17635.2	375.6	1228.03
		375.58	17796.1	375.5	1224.76
		375.48	18914	375.4	1242.38
		375.38	19468.8	375.3	1250.68
		375.28	20746.9	375.2	1270.55
		375.18	22538.5	375.1	1278.34
		375.08	25357.5	375	1287.08
		374.98	28766.8	374.9	1263.07
		374.88	34656.1	374.8	1255.59
		374.78	42385.1	374.7	1256.53
		374.68	51561	374.6	1273.76
		374.58	59137.4	374.5	1279.37
		374.48	66054.7	374.4	1291.34
		374.38	68933.9	374.3	1304.27
		374.28	66208	374.2	1302.97
		374.18	59641	374.1	1296.13
		374.08	51716.5	374	1313.31
		373.98	43669.8	373.9	1330.61
		373.88	37727.2	373.8	1358.94
		373.78	32746.1	373.7	1381.23
		373.68	28745.3	373.6	1427.87
		373.58	25427.7	373.5	1508.58
		373.48	22468	373.4	1607.17
		373.38	21364.1	373.3	1713.52
		373.28	19289.1	373.2	1816.4
		373.18	17905.3	373.1	1879.9
		373.08	16525.1	373	1864.21
		372.98	16329.6	372.9	1799.06
		372.88	15873.9	372.8	1700.09
		372.78	15324.2	372.7	1596.4
		372.68	14824.2	372.6	1496
		372.58	14492.1	372.5	1409.27
		372.48	14616.6	372.4	1363.08
		372.38	14205	372.3	1342.06
		372.28	14628.6	372.2	1309.91
		372.18	14477.3	372.1	1298.03
		372.08	14536.6	372	1275.96
		371.98	14439.8	371.9	1265.81
		371.88	14301.9	371.8	1245.17
		371.78	14409.8	371.7	1229.45
		371.68	14160.8	371.6	1224.28
		371.58	13804.3	371.5	1231.31
		371.48	14201	371.4	1237.95
		371.38	13994.5	371.3	1236.37
		371.28	13973.9	371.2	1241.58
		371.18	13842.2	371.1	1265.29
		371.08	13693.5	371	1267.56
		370.98	13274	370.9	1275.22
		370.88	13355	370.8	1278.01
		370.78	13545.1	370.7	1277.51
		370.68	13682.1	370.6	1281.52
		370.58	13683.8	370.5	1268.18
		370.48	13591.1	370.4	1261.05
		370.38	14022.1	370.3	1268.89
		370.28	13936.4	370.2	1251.77
		370.18	14406.9	370.1	1251.81
		370.08	14539.5	370	1249.39
		369.98	15115.1	369.9	1244.01
		369.88	15351	369.8	1253.59
		369.78	16117.7	369.7	1248.14
		369.68	16555.7	369.6	1228.17
		369.58	17587	369.5	1217.92
		369.48	18456.8	369.4	1207.39
		369.38	19633	369.3	1218.95
		369.28	22086.6	369.2	1230.94
		369.18	24809	369.1	1250.37
		369.08	28269.7	369	1273.56
		368.98	34392.8	368.9	1282.65
		368.88	43210	368.8	1275.69
		368.78	53576.3	368.7	1277.73
		368.68	66088.9	368.6	1278.99
		368.58	77846.7	368.5	1295.97
		368.48	87685	368.4	1300.71
		368.38	91340.9	368.3	1312.3
		368.28	86297.4	368.2	1314.3
		368.18	76154.2	368.1	1308.92
		368.08	65517.7	368	1307.08
		367.98	54862.4	367.9	1322.61
		367.88	46558.7	367.8	1340.59
		367.78	39728.4	367.7	1368.01
		367.68	33641.8	367.6	1437.72
		367.58	29694.3	367.5	1566.39
		367.48	25372.4	367.4	1711.98
		367.38	21886.9	367.3	1883.18
		367.28	20025.9	367.2	2036.42
		367.18	17907.1	367.1	2116.61
		367.08	16128.2	367	2118.91
		366.98	15192.3	366.9	2015.81
		366.88	13935.4	366.8	1881.31
		366.78	13163.7	366.7	1736.52
		366.68	12542.2	366.6	1577.91
		366.58	11917.6	366.5	1458.49
		366.48	11452	366.4	1378.01
		366.38	11055.6	366.3	1329.31
		366.28	10735.5	366.2	1313.55
		366.18	10670.1	366.1	1295.7
		366.08	10862.8	366	1281.28
		365.98	10149.1	365.9	1275.51
		365.88	9882.17	365.8	1262.45
		365.78	10025.8	365.7	1238.83
		365.68	10136.5	365.6	1227.6
		365.58	9778.14	365.5	1234.92
		365.48	9814.88	365.4	1234.57
		365.38	9584.69	365.3	1241.48
		365.28	9640.11	365.2	1253.82
		365.18	9165.1	365.1	1274.01
		365.08	9554.7	365	1283.59
		364.98	9183.47	364.9	1276.09
		364.88	9594.15	364.8	1259.51
		364.78	9586.91	364.7	1243.65
		364.68	9504.43	364.6	1231.02
		364.58	9426.03	364.5	1223.83
		364.48	9375.6	364.4	1227.21
		364.38	9272.87	364.3	1236.5
		364.28	9297.84	364.2	1244.06
		364.18	9605.49	364.1	1246.47
		364.08	9540.38	364	1247.86
		363.98	9231.81	363.9	1236.07
		363.88	9268.91	363.8	1240.93
		363.78	8786.62	363.7	1237.29
		363.68	9201.97	363.6	1236.68
		363.58	9196.86	363.5	1240.62
		363.48	9203.9	363.4	1244.57
		363.38	9456.2	363.3	1248
		363.28	9382.1	363.2	1246.34
		363.18	9508.51	363.1	1229.4
		363.08	9192.29	363	1236.32
		362.98	9002.35	362.9	1237.71
		362.88	9229.9	362.8	1237.99
		362.78	8929.73	362.7	1226.74
		362.68	9175.29	362.6	1230.47
		362.58	9140.79	362.5	1231.88
		362.48	9091.39	362.4	1222.65
		362.38	9053.73	362.3	1213.97
		362.28	8906.57	362.2	1217.18
		362.18	9048.48	362.1	1220.92
		362.08	9006.67	362	1220.59
		361.98	9020.37	361.9	1214.07
		361.88	8989.47	361.8	1221.3
		361.78	9113.57	361.7	1232.51
		361.68	9120.67	361.6	1228.37
		361.58	9201.42	361.5	1228.12
		361.48	9171.71	361.4	1237.22
		361.38	9265.81	361.3	1246.75
		361.28	9047.62	361.2	1252.8
		361.18	9145.79	361.1	1262.67
		361.08	9026.28	361	1277.69
		360.98	8994.83	360.9	1280.72
		360.88	9092.74	360.8	1259.72
		360.78	9352	360.7	1245
		360.68	9049.14	360.6	1242.63
		360.58	9272.77	360.5	1238.83
		360.48	8718.06	360.4	1239.01
		360.38	8796.87	360.3	1240.9
		360.28	8958.12	360.2	1246.47
		360.18	9027.81	360.1	1255.74
		360.08	8850.01	360	1268.69

## Sheet: Fig. 2g
			AgNW		S-M		S-M/A
		200	2.371	200	-0.768	200	10
		201	2.618	201	6.25	201	10
		202	2.208	202	-10	202	10
		203	2.141	203	-10	203	2.431
		204	2.047	204	10	204	10
		205	2.018	205	-0.501	205	10
		206	1.982	206	-2.409	206	3.926
		207	1.874	207	10	207	4.341
		208	1.837	208	-1.222	208	10
		209	1.777	209	4.754	209	3.978
		210	1.72	210	5.335	210	3.996
		211	1.686	211	-0.117	211	3.881
		212	1.642	212	-1.75	212	10
		213	1.606	213	10	213	3.983
		214	1.571	214	4.767	214	10
		215	1.545	215	10	215	4.408
		216	1.518	216	-0.482	216	10
		217	1.502	217	-1.207	217	4.679
		218	1.481	218	0.661	218	10
		219	1.466	219	-1.364	219	4.357
		220	1.452	220	-0.992	220	10
		221	1.435	221	4.904	221	4.542
		222	1.423	222	-1.72	222	10
		223	1.412	223	10	223	4.923
		224	1.405	224	10	224	10
		225	1.399	225	10	225	10
		226	1.39	226	-1.198	226	5.303
		227	1.379	227	10	227	4.784
		228	1.373	228	5.148	228	10
		229	1.365	229	-10	229	4.947
		230	1.358	230	-1.266	230	10
		231	1.35	231	-10	231	4.725
		232	1.342	232	-1.456	232	5.109
		233	1.332	233	-1.499	233	4.793
		234	1.324	234	10	234	10
		235	1.311	235	6.316	235	4.602
		236	1.301	236	-1.08	236	10
		237	1.295	237	10	237	4.927
		238	1.285	238	-10	238	10
		239	1.278	239	-10	239	5.645
		240	1.274	240	4.893	240	6.403
		241	1.266	241	-10	241	5.091
		242	1.262	242	0.005	242	6.341
		243	1.257	243	-10	243	5.177
		244	1.254	244	-0.499	244	5.391
		245	1.247	245	-10	245	5.023
		246	1.245	246	-1.033	246	5.484
		247	1.241	247	-0.469	247	5.257
		248	1.237	248	-0.685	248	10
		249	1.233	249	10	249	6.01
		250	1.23	250	-0.123	250	10
		251	1.226	251	-10	251	6.059
		252	1.224	252	10	252	10
		253	1.219	253	-10	253	5.607
		254	1.215	254	-0.636	254	10
		255	1.213	255	-10	255	5.589
		256	1.209	256	-0.698	256	6.459
		257	1.206	257	-10	257	5.048
		258	1.201	258	-0.002	258	5.671
		259	1.196	259	-10	259	5.17
		260	1.194	260	-0.139	260	5.323
		261	1.19	261	10	261	4.672
		262	1.185	262	0.466	262	4.009
		263	1.184	263	0.566	263	3.383
		264	1.179	264	0.722	264	2.876
		265	1.174	265	0.734	265	2.464
		266	1.171	266	0.721	266	2.163
		267	1.167	267	0.721	267	1.931
		268	1.162	268	0.722	268	1.766
		269	1.158	269	0.721	269	1.65
		270	1.152	270	0.722	270	1.562
		271	1.149	271	0.719	271	1.503
		272	1.144	272	0.721	272	1.46
		273	1.139	273	0.721	273	1.428
		274	1.133	274	0.72	274	1.404
		275	1.128	275	0.719	275	1.384
		276	1.122	276	0.718	276	1.37
		277	1.118	277	0.721	277	1.359
		278	1.112	278	0.718	278	1.349
		279	1.104	279	0.719	279	1.342
		280	1.097	280	0.718	280	1.335
		281	1.09	281	0.717	281	1.328
		282	1.083	282	0.716	282	1.322
		283	1.076	283	0.717	283	1.314
		284	1.069	284	0.716	284	1.309
		285	1.06	285	0.716	285	1.303
		286	1.051	286	0.717	286	1.296
		287	1.042	287	0.715	287	1.291
		288	1.033	288	0.715	288	1.286
		289	1.022	289	0.715	289	1.28
		290	1.016	290	0.715	290	1.273
		291	1.005	291	0.717	291	1.266
		292	0.995	292	0.716	292	1.261
		293	0.984	293	0.716	293	1.257
		294	0.973	294	0.716	294	1.249
		295	0.96	295	0.715	295	1.244
		296	0.945	296	0.717	296	1.238
		297	0.929	297	0.717	297	1.231
		298	0.911	298	0.718	298	1.225
		299	0.89	299	0.716	299	1.218
		300	0.867	300	0.719	300	1.211
		301	0.842	301	0.719	301	1.2
		302	0.815	302	0.717	302	1.192
		303	0.785	303	0.718	303	1.181
		304	0.753	304	0.719	304	1.171
		305	0.718	305	0.72	305	1.16
		306	0.685	306	0.722	306	1.148
		307	0.649	307	0.722	307	1.136
		308	0.613	308	0.722	308	1.121
		309	0.579	309	0.726	309	1.11
		310	0.545	310	0.725	310	1.097
		311	0.511	311	0.724	311	1.084
		312	0.48	312	0.727	312	1.071
		313	0.451	313	0.727	313	1.059
		314	0.424	314	0.728	314	1.048
		315	0.401	315	0.728	315	1.039
		316	0.38	316	0.727	316	1.03
		317	0.362	317	0.731	317	1.022
		318	0.348	318	0.729	318	1.013
		319	0.338	319	0.731	319	1.008
		320	0.33	320	0.73	320	1.004
		321	0.326	321	0.73	321	0.999
		322	0.326	322	0.728	322	0.997
		323	0.329	323	0.727	323	0.995
		324	0.333	324	0.726	324	0.994
		325	0.343	325	0.727	325	0.995
		326	0.357	326	0.725	326	0.997
		327	0.375	327	0.723	327	1
		328	0.393	328	0.718	328	1.005
		329	0.418	329	0.714	329	1.008
		330	0.444	330	0.714	330	1.015
		331	0.473	331	0.71	331	1.022
		332	0.509	332	0.706	332	1.029
		333	0.55	333	0.703	333	1.037
		334	0.594	334	0.697	334	1.047
		335	0.643	335	0.695	335	1.059
		336	0.699	336	0.688	336	1.071
		337	0.761	337	0.685	337	1.084
		338	0.827	338	0.68	338	1.1
		339	0.903	339	0.676	339	1.117
		340	0.982	340	0.667	340	1.135
		341	1.066	341	0.662	341	1.156
		342	1.153	342	0.655	342	1.177
		343	1.24	343	0.648	343	1.201
		344	1.325	344	0.643	344	1.226
		345	1.401	345	0.637	345	1.251
		346	1.468	346	0.63	346	1.276
		347	1.516	347	0.623	347	1.3
		348	1.551	348	0.615	348	1.322
		349	1.57	349	0.609	349	1.341
		350	1.576	350	0.601	350	1.354
		351	1.575	351	0.593	351	1.364
		352	1.573	352	0.585	352	1.366
		353	1.567	353	0.578	353	1.366
		354	1.57	354	0.57	354	1.362
		355	1.571	355	0.564	355	1.353
		356	1.575	356	0.554	356	1.347
		357	1.587	357	0.546	357	1.34
		358	1.601	358	0.541	358	1.334
		359	1.618	359	0.533	359	1.329
		360	1.642	360	0.524	360	1.329
		361	1.667	361	0.516	361	1.327
		362	1.697	362	0.509	362	1.325
		363	1.732	363	0.502	363	1.325
		364	1.774	364	0.495	364	1.328
		365	1.818	365	0.486	365	1.33
		366	1.867	366	0.478	366	1.335
		367	1.918	367	0.471	367	1.342
		368	1.969	368	0.465	368	1.352
		369	2.027	369	0.457	369	1.363
		370	2.076	370	0.45	370	1.378
		371	2.136	371	0.444	371	1.393
		372	2.177	372	0.436	372	1.409
		373	2.224	373	0.43	373	1.427
		374	2.267	374	0.424	374	1.444
		375	2.293	375	0.418	375	1.463
		376	2.316	376	0.408	376	1.481
		377	2.335	377	0.404	377	1.497
		378	2.345	378	0.397	378	1.512
		379	2.347	379	0.391	379	1.523
		380	2.341	380	0.385	380	1.53
		381	2.327	381	0.38	381	1.54
		382	2.313	382	0.372	382	1.545
		383	2.289	383	0.367	383	1.547
		384	2.266	384	0.362	384	1.547
		385	2.242	385	0.355	385	1.544
		386	2.209	386	0.35	386	1.539
		387	2.182	387	0.345	387	1.532
		388	2.148	388	0.339	388	1.523
		389	2.115	389	0.334	389	1.514
		390	2.079	390	0.328	390	1.502
		391	2.044	391	0.324	391	1.49
		392	2.008	392	0.319	392	1.478
		393	1.974	393	0.315	393	1.464
		394	1.936	394	0.309	394	1.449
		395	1.903	395	0.304	395	1.437
		396	1.869	396	0.3	396	1.422
		397	1.835	397	0.295	397	1.406
		398	1.799	398	0.29	398	1.392
		399	1.767	399	0.285	399	1.377
		400	1.733	400	0.28	400	1.362
		401	1.704	401	0.277	401	1.346
		402	1.671	402	0.272	402	1.332
		403	1.64	403	0.268	403	1.317
		404	1.609	404	0.263	404	1.304
		405	1.578	405	0.259	405	1.289
		406	1.547	406	0.254	406	1.276
		407	1.517	407	0.25	407	1.261
		408	1.487	408	0.246	408	1.248
		409	1.46	409	0.243	409	1.234
		410	1.432	410	0.238	410	1.221
		411	1.406	411	0.234	411	1.208
		412	1.381	412	0.23	412	1.195
		413	1.354	413	0.226	413	1.184
		414	1.33	414	0.222	414	1.171
		415	1.308	415	0.218	415	1.159
		416	1.283	416	0.215	416	1.147
		417	1.261	417	0.212	417	1.135
		418	1.239	418	0.209	418	1.124
		419	1.216	419	0.204	419	1.115
		420	1.196	420	0.2	420	1.103
		421	1.177	421	0.196	421	1.093
		422	1.157	422	0.192	422	1.081
		423	1.136	423	0.189	423	1.071
		424	1.119	424	0.185	424	1.062
		425	1.101	425	0.181	425	1.052
		426	1.083	426	0.178	426	1.042
		427	1.066	427	0.175	427	1.033
		428	1.049	428	0.17	428	1.022
		429	1.035	429	0.168	429	1.013
		430	1.018	430	0.163	430	1.004
		431	1.004	431	0.16	431	0.995
		432	0.989	432	0.157	432	0.988
		433	0.975	433	0.152	433	0.979
		434	0.961	434	0.149	434	0.971
		435	0.947	435	0.146	435	0.962
		436	0.933	436	0.142	436	0.955
		437	0.92	437	0.139	437	0.947
		438	0.907	438	0.136	438	0.939
		439	0.894	439	0.132	439	0.931
		440	0.882	440	0.128	440	0.924
		441	0.87	441	0.126	441	0.917
		442	0.858	442	0.122	442	0.91
		443	0.847	443	0.119	443	0.903
		444	0.835	444	0.115	444	0.896
		445	0.824	445	0.112	445	0.889
		446	0.813	446	0.109	446	0.883
		447	0.802	447	0.106	447	0.877
		448	0.793	448	0.103	448	0.87
		449	0.783	449	0.099	449	0.865
		450	0.773	450	0.096	450	0.857
		451	0.763	451	0.093	451	0.852
		452	0.755	452	0.09	452	0.846
		453	0.746	453	0.086	453	0.84
		454	0.737	454	0.084	454	0.834
		455	0.729	455	0.08	455	0.827
		456	0.72	456	0.078	456	0.822
		457	0.711	457	0.074	457	0.816
		458	0.704	458	0.071	458	0.812
		459	0.696	459	0.067	459	0.806
		460	0.688	460	0.065	460	0.801
		461	0.681	461	0.062	461	0.796
		462	0.674	462	0.059	462	0.791
		463	0.668	463	0.056	463	0.786
		464	0.661	464	0.053	464	0.781
		465	0.654	465	0.05	465	0.776
		466	0.647	466	0.047	466	0.772
		467	0.641	467	0.045	467	0.767
		468	0.635	468	0.042	468	0.762
		469	0.629	469	0.039	469	0.758
		470	0.623	470	0.037	470	0.754
		471	0.617	471	0.034	471	0.75
		472	0.612	472	0.032	472	0.744
		473	0.606	473	0.028	473	0.74
		474	0.6	474	0.026	474	0.736
		475	0.595	475	0.024	475	0.733
		476	0.589	476	0.021	476	0.728
		477	0.585	477	0.019	477	0.724
		478	0.579	478	0.016	478	0.72
		479	0.575	479	0.013	479	0.716
		480	0.57	480	0.011	480	0.713
		481	0.565	481	0.009	481	0.709
		482	0.561	482	0.007	482	0.705
		483	0.556	483	0.004	483	0.702
		484	0.552	484	0.002	484	0.698
		485	0.548	485	0	485	0.695
		486	0.543	486	-0.002	486	0.691
		487	0.539	487	-0.005	487	0.688
		488	0.534	488	-0.007	488	0.685
		489	0.531	489	-0.009	489	0.682
		490	0.527	490	-0.011	490	0.679
		491	0.523	491	-0.014	491	0.676
		492	0.519	492	-0.015	492	0.672
		493	0.515	493	-0.018	493	0.67
		494	0.512	494	-0.019	494	0.667
		495	0.508	495	-0.022	495	0.663
		496	0.505	496	-0.023	496	0.66
		497	0.502	497	-0.025	497	0.658
		498	0.498	498	-0.027	498	0.655
		499	0.495	499	-0.028	499	0.652
		500	0.492	500	-0.031	500	0.649
		501	0.489	501	-0.032	501	0.646
		502	0.485	502	-0.034	502	0.644
		503	0.482	503	-0.035	503	0.641
		504	0.48	504	-0.038	504	0.639
		505	0.477	505	-0.038	505	0.636
		506	0.474	506	-0.04	506	0.633
		507	0.471	507	-0.042	507	0.632
		508	0.468	508	-0.044	508	0.629
		509	0.466	509	-0.045	509	0.626
		510	0.464	510	-0.046	510	0.625
		511	0.461	511	-0.048	511	0.623
		512	0.458	512	-0.049	512	0.62
		513	0.456	513	-0.051	513	0.619
		514	0.454	514	-0.052	514	0.616
		515	0.451	515	-0.053	515	0.614
		516	0.449	516	-0.055	516	0.613
		517	0.447	517	-0.056	517	0.611
		518	0.444	518	-0.057	518	0.608
		519	0.442	519	-0.059	519	0.607
		520	0.441	520	-0.059	520	0.605
		521	0.438	521	-0.06	521	0.603
		522	0.436	522	-0.062	522	0.601
		523	0.434	523	-0.063	523	0.599
		524	0.432	524	-0.064	524	0.597
		525	0.43	525	-0.065	525	0.596
		526	0.428	526	-0.066	526	0.594
		527	0.426	527	-0.067	527	0.592
		528	0.424	528	-0.067	528	0.591
		529	0.423	529	-0.068	529	0.589
		530	0.421	530	-0.07	530	0.588
		531	0.419	531	-0.071	531	0.586
		532	0.418	532	-0.071	532	0.585
		533	0.416	533	-0.072	533	0.583
		534	0.414	534	-0.073	534	0.583
		535	0.412	535	-0.074	535	0.58
		536	0.411	536	-0.075	536	0.579
		537	0.41	537	-0.076	537	0.578
		538	0.409	538	-0.077	538	0.577
		539	0.407	539	-0.078	539	0.576
		540	0.405	540	-0.078	540	0.575
		541	0.404	541	-0.079	541	0.573
		542	0.403	542	-0.079	542	0.572
		543	0.401	543	-0.08	543	0.571
		544	0.4	544	-0.081	544	0.57
		545	0.399	545	-0.082	545	0.569
		546	0.397	546	-0.082	546	0.568
		547	0.396	547	-0.082	547	0.566
		548	0.395	548	-0.083	548	0.565
		549	0.394	549	-0.084	549	0.564
		550	0.392	550	-0.084	550	0.563
		551	0.391	551	-0.085	551	0.563
		552	0.39	552	-0.085	552	0.562
		553	0.389	553	-0.086	553	0.56
		554	0.388	554	-0.086	554	0.56
		555	0.387	555	-0.087	555	0.559
		556	0.386	556	-0.087	556	0.559
		557	0.384	557	-0.088	557	0.557
		558	0.383	558	-0.087	558	0.557
		559	0.383	559	-0.088	559	0.556
		560	0.382	560	-0.088	560	0.555
		561	0.38	561	-0.089	561	0.554
		562	0.38	562	-0.089	562	0.554
		563	0.378	563	-0.089	563	0.553
		564	0.377	564	-0.09	564	0.552
		565	0.376	565	-0.09	565	0.551
		566	0.374	566	-0.091	566	0.551
		567	0.373	567	-0.091	567	0.551
		568	0.371	568	-0.091	568	0.55
		569	0.371	569	-0.091	569	0.55
		570	0.369	570	-0.092	570	0.549
		571	0.368	571	-0.092	571	0.549
		572	0.367	572	-0.092	572	0.548
		573	0.366	573	-0.092	573	0.548
		574	0.364	574	-0.092	574	0.548
		575	0.363	575	-0.092	575	0.547
		576	0.362	576	-0.092	576	0.547
		577	0.361	577	-0.092	577	0.547
		578	0.361	578	-0.093	578	0.546
		579	0.36	579	-0.093	579	0.546
		580	0.359	580	-0.093	580	0.546
		581	0.358	581	-0.093	581	0.545
		582	0.358	582	-0.093	582	0.545
		583	0.357	583	-0.093	583	0.544
		584	0.356	584	-0.093	584	0.544
		585	0.356	585	-0.094	585	0.543
		586	0.355	586	-0.094	586	0.543
		587	0.355	587	-0.093	587	0.542
		588	0.354	588	-0.094	588	0.543
		589	0.353	589	-0.094	589	0.541
		590	0.353	590	-0.094	590	0.542
		591	0.352	591	-0.093	591	0.542
		592	0.352	592	-0.094	592	0.541
		593	0.351	593	-0.094	593	0.54
		594	0.352	594	-0.093	594	0.541
		595	0.351	595	-0.094	595	0.54
		596	0.35	596	-0.094	596	0.539
		597	0.35	597	-0.094	597	0.539
		598	0.35	598	-0.094	598	0.539
		599	0.35	599	-0.093	599	0.539
		600	0.349	600	-0.094	600	0.538
		601	0.349	601	-0.093	601	0.538
		602	0.349	602	-0.093	602	0.537
		603	0.348	603	-0.094	603	0.537
		604	0.348	604	-0.093	604	0.538
		605	0.347	605	-0.093	605	0.537
		606	0.347	606	-0.093	606	0.536
		607	0.346	607	-0.093	607	0.536
		608	0.346	608	-0.093	608	0.537
		609	0.346	609	-0.093	609	0.536
		610	0.346	610	-0.093	610	0.535
		611	0.345	611	-0.093	611	0.536
		612	0.345	612	-0.092	612	0.535
		613	0.345	613	-0.092	613	0.535
		614	0.345	614	-0.092	614	0.536
		615	0.344	615	-0.092	615	0.535
		616	0.343	616	-0.092	616	0.535
		617	0.343	617	-0.092	617	0.535
		618	0.343	618	-0.092	618	0.534
		619	0.343	619	-0.092	619	0.534
		620	0.342	620	-0.091	620	0.534
		621	0.343	621	-0.091	621	0.534
		622	0.342	622	-0.091	622	0.533
		623	0.342	623	-0.091	623	0.533
		624	0.342	624	-0.091	624	0.535
		625	0.341	625	-0.091	625	0.533
		626	0.341	626	-0.09	626	0.533
		627	0.341	627	-0.089	627	0.533
		628	0.34	628	-0.09	628	0.533
		629	0.34	629	-0.089	629	0.533
		630	0.34	630	-0.089	630	0.533
		631	0.339	631	-0.089	631	0.533
		632	0.34	632	-0.088	632	0.533
		633	0.339	633	-0.087	633	0.533
		634	0.339	634	-0.088	634	0.532
		635	0.338	635	-0.087	635	0.533
		636	0.338	636	-0.087	636	0.534
		637	0.337	637	-0.087	637	0.534
		638	0.337	638	-0.086	638	0.532
		639	0.336	639	-0.086	639	0.532
		640	0.336	640	-0.086	640	0.533
		641	0.335	641	-0.085	641	0.533
		642	0.335	642	-0.085	642	0.533
		643	0.333	643	-0.084	643	0.534
		644	0.332	644	-0.084	644	0.533
		645	0.331	645	-0.083	645	0.534
		646	0.331	646	-0.083	646	0.534
		647	0.329	647	-0.083	647	0.534
		648	0.329	648	-0.082	648	0.534
		649	0.329	649	-0.081	649	0.535
		650	0.328	650	-0.081	650	0.535
		651	0.328	651	-0.081	651	0.535
		652	0.329	652	-0.08	652	0.535
		653	0.329	653	-0.08	653	0.536
		654	0.33	654	-0.08	654	0.536
		655	0.33	655	-0.079	655	0.535
		656	0.331	656	-0.079	656	0.535
		657	0.331	657	-0.078	657	0.535
		658	0.332	658	-0.077	658	0.535
		659	0.332	659	-0.076	659	0.535
		660	0.333	660	-0.076	660	0.535
		661	0.333	661	-0.074	661	0.535
		662	0.333	662	-0.074	662	0.535
		663	0.334	663	-0.073	663	0.534
		664	0.334	664	-0.073	664	0.535
		665	0.334	665	-0.072	665	0.536
		666	0.334	666	-0.072	666	0.535
		667	0.334	667	-0.07	667	0.535
		668	0.335	668	-0.07	668	0.535
		669	0.334	669	-0.069	669	0.536
		670	0.334	670	-0.069	670	0.536
		671	0.335	671	-0.068	671	0.536
		672	0.335	672	-0.068	672	0.537
		673	0.335	673	-0.067	673	0.536
		674	0.335	674	-0.066	674	0.537
		675	0.334	675	-0.065	675	0.538
		676	0.334	676	-0.065	676	0.538
		677	0.335	677	-0.065	677	0.538
		678	0.334	678	-0.062	678	0.538
		679	0.334	679	-0.062	679	0.538
		680	0.334	680	-0.062	680	0.539
		681	0.334	681	-0.061	681	0.539
		682	0.334	682	-0.06	682	0.539
		683	0.334	683	-0.059	683	0.54
		684	0.334	684	-0.058	684	0.54
		685	0.334	685	-0.057	685	0.54
		686	0.334	686	-0.056	686	0.54
		687	0.334	687	-0.056	687	0.541
		688	0.333	688	-0.056	688	0.541
		689	0.334	689	-0.054	689	0.542
		690	0.333	690	-0.053	690	0.543
		691	0.334	691	-0.053	691	0.543
		692	0.333	692	-0.052	692	0.543
		693	0.333	693	-0.051	693	0.543
		694	0.332	694	-0.049	694	0.544
		695	0.33	695	-0.049	695	0.545
		696	0.328	696	-0.048	696	0.545
		697	0.327	697	-0.047	697	0.545
		698	0.326	698	-0.046	698	0.547
		699	0.324	699	-0.045	699	0.545
		700	0.323	700	-0.044	700	0.547
		701	0.322	701	-0.043	701	0.548
		702	0.321	702	-0.042	702	0.548
		703	0.321	703	-0.042	703	0.548
		704	0.32	704	-0.041	704	0.549
		705	0.32	705	-0.04	705	0.55
		706	0.321	706	-0.04	706	0.551
		707	0.322	707	-0.039	707	0.551
		708	0.323	708	-0.038	708	0.552
		709	0.324	709	-0.037	709	0.552
		710	0.324	710	-0.036	710	0.552
		711	0.326	711	-0.035	711	0.552
		712	0.326	712	-0.034	712	0.553
		713	0.328	713	-0.033	713	0.553
		714	0.328	714	-0.032	714	0.554
		715	0.33	715	-0.032	715	0.554
		716	0.33	716	-0.031	716	0.555
		717	0.33	717	-0.03	717	0.555
		718	0.332	718	-0.029	718	0.555
		719	0.332	719	-0.028	719	0.556
		720	0.333	720	-0.028	720	0.557
		721	0.333	721	-0.026	721	0.556
		722	0.334	722	-0.025	722	0.557
		723	0.334	723	-0.024	723	0.558
		724	0.334	724	-0.024	724	0.558
		725	0.335	725	-0.022	725	0.56
		726	0.334	726	-0.022	726	0.559
		727	0.334	727	-0.021	727	0.56
		728	0.334	728	-0.021	728	0.561
		729	0.334	729	-0.018	729	0.561
		730	0.334	730	-0.019	730	0.562
		731	0.335	731	-0.018	731	0.561
		732	0.335	732	-0.017	732	0.561
		733	0.335	733	-0.015	733	0.562
		734	0.334	734	-0.015	734	0.562
		735	0.334	735	-0.014	735	0.563
		736	0.335	736	-0.014	736	0.563
		737	0.335	737	-0.013	737	0.562
		738	0.335	738	-0.012	738	0.564
		739	0.335	739	-0.012	739	0.563
		740	0.335	740	-0.011	740	0.564
		741	0.335	741	-0.01	741	0.564
		742	0.335	742	-0.01	742	0.565
		743	0.335	743	-0.009	743	0.564
		744	0.335	744	-0.008	744	0.565
		745	0.335	745	-0.008	745	0.565
		746	0.335	746	-0.007	746	0.566
		747	0.336	747	-0.007	747	0.566
		748	0.336	748	-0.006	748	0.565
		749	0.335	749	-0.005	749	0.567
		750	0.335	750	-0.005	750	0.567
		751	0.334	751	-0.004	751	0.567
		752	0.335	752	-0.004	752	0.568
		753	0.336	753	-0.002	753	0.568
		754	0.335	754	-0.003	754	0.568
		755	0.336	755	-0.002	755	0.567
		756	0.335	756	-0.002	756	0.569
		757	0.336	757	-0.001	757	0.569
		758	0.336	758	-0.001	758	0.569
		759	0.336	759	0.002	759	0.57
		760	0.336	760	0	760	0.57
		761	0.336	761	0.001	761	0.57
		762	0.336	762	0.001	762	0.57
		763	0.336	763	0.001	763	0.57
		764	0.336	764	0.002	764	0.571
		765	0.335	765	0.003	765	0.572
		766	0.336	766	0.003	766	0.572
		767	0.336	767	0.003	767	0.571
		768	0.336	768	0.003	768	0.572
		769	0.337	769	0.003	769	0.573
		770	0.336	770	0.004	770	0.573
		771	0.336	771	0.003	771	0.573
		772	0.336	772	0.004	772	0.573
		773	0.336	773	0.004	773	0.573
		774	0.337	774	0.004	774	0.574
		775	0.337	775	0.004	775	0.574
		776	0.337	776	0.004	776	0.574
		777	0.336	777	0.005	777	0.573
		778	0.337	778	0.005	778	0.574
		779	0.337	779	0.005	779	0.574
		780	0.337	780	0.005	780	0.575
		781	0.337	781	0.005	781	0.573
		782	0.337	782	0.005	782	0.574
		783	0.338	783	0.005	783	0.574
		784	0.337	784	0.005	784	0.573
		785	0.338	785	0.005	785	0.574
		786	0.337	786	0.005	786	0.573
		787	0.338	787	0.004	787	0.574
		788	0.338	788	0.004	788	0.573
		789	0.337	789	0.004	789	0.573
		790	0.338	790	0.003	790	0.573
		791	0.338	791	0.004	791	0.572
		792	0.338	792	0.004	792	0.571
		793	0.338	793	0.003	793	0.572
		794	0.337	794	0.003	794	0.571
		795	0.338	795	0.003	795	0.572
		796	0.34	796	0.002	796	0.572
		797	0.339	797	0.002	797	0.572
		798	0.339	798	0.001	798	0.571
		799	0.339	799	0.001	799	0.57
		800	0.338	800	0	800	0.57

## Sheet: Fig. 2h
			S-M/A		M/A
		33.9291	125240	33.9291	1261900
		35.6082	120290	35.6082	1206900
		37.2869	117320	37.2869	1181600
		38.9676	115640	38.9676	1159400
		40.6457	114110	40.6457	1146600
		42.3258	114300	42.3258	1143600
		44.0033	112820	44.0033	1136800
		45.6828	112260	45.6828	1127600
		47.3597	111700	47.3597	1119300
		49.0364	110750	49.0364	1110600
		50.7149	110850	50.7149	1100700
		52.391	110240	52.391	1090300
		54.0689	109230	54.0689	1094300
		55.7444	108960	55.7444	1090900
		57.4196	109440	57.4196	1086900
		59.0966	109050	59.0966	1088200
		60.7712	109070	60.7712	1094300
		62.4455	108240	62.4455	1085500
		64.1195	108490	64.1195	1085700
		65.7953	108780	65.7953	1089000
		67.4687	108480	67.4687	1086500
		69.1418	108960	69.1418	1089900
		70.8167	109740	70.8167	1085900
		72.4892	109550	72.4892	1088000
		74.1613	109740	74.1613	1099100
		75.8332	109860	75.8332	1092200
		77.5048	110730	77.5048	1102700
		79.1783	111450	79.1783	1107200
		80.8493	113270	80.8493	1126700
		82.52	115410	82.52	1138000
		84.1904	119290	84.1904	1167600
		85.8605	123670	85.8605	1198100
		87.5303	127050	87.5303	1228500
		89.1998	132710	89.1998	1263800
		90.869	138310	90.869	1293900
		92.54	144100	92.54	1344700
		94.2087	152080	94.2087	1393600
		95.877	156250	95.877	1433800
		97.545	161120	97.545	1472500
		99.2127	166290	99.2127	1498700
		100.88	171620	100.88	1517900
		102.547	174860	102.547	1546200
		104.214	176430	104.214	1560600
		105.881	179850	105.881	1575000
		107.547	182870	107.547	1577400
		109.213	182880	109.213	1566600
		110.878	184810	110.878	1572000
		112.544	186070	112.544	1595300
		114.209	186250	114.209	1585900
		115.872	187450	115.872	1598900
		117.536	187890	117.536	1574400
		119.2	188000	119.2	1584200
		120.864	189200	120.864	1581600
		122.528	189810	122.528	1572800
		124.191	191720	124.191	1579400
		125.854	191900	125.854	1574800
		127.514	194220	127.514	1567800
		129.177	193480	129.177	1579500
		130.839	195860	130.839	1575600
		132.501	198540	132.501	1559800
		134.162	203240	134.162	1567000
		135.821	201290	135.821	1583100
		137.482	203130	137.482	1592600
		139.143	205620	139.143	1586100
		140.803	208850	140.803	1560100
		142.461	208590	142.461	1587500
		144.121	211280	144.121	1585400
		145.78	215880	145.78	1578800
		147.439	216010	147.439	1573100
		149.096	222950	149.096	1588700
		150.755	224700	150.755	1574300
		152.413	232270	152.413	1568400
		154.069	231810	154.069	1592500
		155.726	238400	155.726	1593100
		157.382	247980	157.382	1597200
		159.039	257650	159.039	1611100
		160.696	264480	160.696	1602200
		162.35	276350	162.35	1622100
		164.006	289020	164.006	1617700
		165.66	297830	165.66	1629400
		167.315	311570	167.315	1634700
		168.969	321500	168.969	1647500
		170.624	333010	170.624	1660100
		172.276	338590	172.276	1664700
		173.931	348290	173.931	1666100
		175.583	350770	175.583	1686000
		177.237	353780	177.237	1686200
		178.888	352180	178.888	1673300
		180.541	343430	180.541	1673100
		182.192	335660	182.192	1666900
		183.845	323340	183.845	1650700
		185.495	314260	185.495	1647900
		187.145	299690	187.145	1634300
		188.797	290730	188.797	1637500
		190.446	276520	190.446	1620700
		192.098	263700	192.098	1623100
		193.746	254080	193.746	1613800
		195.395	244730	195.395	1608400
		197.045	237550	197.045	1606000
		198.693	231610	198.693	1589100
		200.341	226690	200.341	1598900
		201.988	221840	201.988	1609900
		203.637	216340	203.637	1605400
		205.284	214940	205.284	1610400
		206.931	210380	206.931	1611100
		208.577	207490	208.577	1627900
		210.225	206590	210.225	1642500
		211.87	205920	211.87	1644800
		213.516	204370	213.516	1643300
		215.161	203800	215.161	1649900
		216.805	201260	216.805	1656800
		218.452	201120	218.452	1650400
		220.096	202730	220.096	1649400
		221.74	198800	221.74	1640100
		223.384	198690	223.384	1631400
		225.027	196510	225.027	1625200
		226.67	197770	226.67	1604900
		228.313	193590	228.313	1601900
		229.957	192160	229.957	1575900
		231.599	191840	231.599	1575500
		233.241	190120	233.241	1562300
		234.883	187690	234.883	1559000
		236.524	186910	236.524	1548100
		238.165	186280	238.165	1562200
		239.805	185930	239.805	1540000
		241.446	183600	241.446	1538000
		243.086	182360	243.086	1535300
		244.726	181180	244.726	1529000
		246.365	179300	246.365	1527100
		248.004	177530	248.004	1535600
		249.643	178500	249.643	1519600
		251.28	176860	251.28	1516200
		252.918	178830	252.918	1521300
		254.556	176720	254.556	1531800
		256.194	175980	256.194	1505600
		257.832	176520	257.832	1511300
		259.469	175780	259.469	1527600
		261.106	176970	261.106	1519000
		262.742	176480	262.742	1525900
		264.377	176720	264.377	1533700
		266.013	177110	266.013	1530700
		267.648	175760	267.648	1522200
		269.284	176740	269.284	1516900
		270.919	174930	270.919	1504600
		272.552	176270	272.552	1515400
		274.186	174320	274.186	1531400
		275.821	173520	275.821	1508000
		277.455	175350	277.455	1522400
		279.086	175520	279.086	1512600
		280.72	174920	280.72	1516300
		282.353	174030	282.353	1507400
		283.984	173630	283.984	1508900
		285.616	174570	285.616	1518000
		287.249	175160	287.249	1503700
		288.879	174360	288.879	1517300
		290.51	172780	290.51	1527500
		292.142	173570	292.142	1521400
		293.771	173100	293.771	1518400
		295.402	171460	295.402	1521300
		297.03	171860	297.03	1513900
		298.66	173590	298.66	1509500
		300.29	171780	300.29	1502100
		301.918	172850	301.918	1506900
		303.547	172730	303.547	1491400
		305.175	172580	305.175	1501200
		306.803	170070	306.803	1492100
		308.43	172230	308.43	1509300
		310.058	171900	310.058	1479000
		311.684	172150	311.684	1501900
		313.312	171500	313.312	1485000
		314.937	171060	314.937	1488400
		316.564	170830	316.564	1491400
		318.189	171240	318.189	1481200
		319.814	171650	319.814	1478600
		321.44	170870	321.44	1488200
		323.064	170770	323.064	1481300
		324.689	172050	324.689	1485000
		326.313	170290	326.313	1497100
		327.936	170250	327.936	1482000
		329.561	170350	329.561	1475600
		331.183	170970	331.183	1462400
		332.805	169750	332.805	1476600
		334.429	169720	334.429	1483400
		336.051	170820	336.051	1473700
		337.672	170390	337.672	1466400
		339.293	170420	339.293	1456400
		340.916	168860	340.916	1470700
		342.537	169910	342.537	1469400
		344.157	168370	344.157	1470500
		345.777	170430	345.777	1464500
		347.399	169850	347.399	1467700
		349.018	170040	349.018	1478200
		350.637	171260	350.637	1472900
		352.256	168060	352.256	1466300
		353.874	168860	353.874	1467700
		355.493	170290	355.493	1467600
		357.113	169340	357.113	1458700
		358.73	169520	358.73	1472100
		360.348	169100	360.348	1464200
		361.965	168660	361.965	1479500
		363.582	170350	363.582	1466700
		365.198	169440	365.198	1474100
		366.814	169390	366.814	1466200
		368.43	168790	368.43	1474500
		370.046	169030	370.046	1474500
		371.661	170270	371.661	1465600
		373.276	170650	373.276	1482000
		374.891	170210	374.891	1477900
		376.506	168600	376.506	1470600
		378.12	170880	378.12	1475300
		379.734	169990	379.734	1486100
		381.348	170660	381.348	1465000
		382.961	170270	382.961	1469000
		384.574	171140	384.574	1477300
		386.187	171660	386.187	1473300
		387.8	171190	387.8	1478500
		389.412	171100	389.412	1478800
		391.022	171770	391.022	1465100
		392.634	171860	392.634	1489600
		394.245	173360	394.245	1468800
		395.856	170540	395.856	1464400
		397.467	172030	397.467	1477800
		399.078	172050	399.078	1480000
		400.686	170920	400.686	1477000
		402.296	173060	402.296	1491900
		403.906	172400	403.906	1478100
		405.515	171940	405.515	1477500
		407.124	172470	407.124	1485200
		408.731	173500	408.731	1475700
		410.34	172570	410.34	1472300
		411.948	173600	411.948	1482500
		413.554	173680	413.554	1470200
		415.162	174370	415.162	1480600
		416.77	174460	416.77	1478800
		418.375	173740	418.375	1472100
		419.982	173900	419.982	1466200
		421.588	172870	421.588	1460300
		423.193	173200	423.193	1462700
		424.799	172420	424.799	1470000
		426.405	173480	426.405	1468300
		428.008	173980	428.008	1463300
		429.613	172530	429.613	1468100
		431.216	172550	431.216	1468800
		432.821	173270	432.821	1474500
		434.423	172010	434.423	1463700
		436.027	171150	436.027	1457300
		437.629	170460	437.629	1458700
		439.233	170890	439.233	1454700
		440.834	170910	440.834	1462700
		442.437	171350	442.437	1459400
		444.038	169720	444.038	1447800
		445.64	170920	445.64	1453400
		447.24	169240	447.24	1455800
		448.842	170270	448.842	1459600
		450.442	168750	450.442	1439900
		452.043	167900	452.043	1447300
		453.642	169450	453.642	1444000
		455.241	168390	455.241	1445600
		456.841	168700	456.841	1443600
		458.44	166260	458.44	1442900
		460.038	167630	460.038	1444100
		461.637	167520	461.637	1434700
		463.235	165990	463.235	1433200
		464.832	166640	464.832	1435800
		466.43	166460	466.43	1447600
		468.027	166280	468.027	1434000
		469.623	165300	469.623	1429300
		471.219	166000	471.219	1423500
		472.817	165890	472.817	1423600
		474.412	166210	474.412	1424200
		476.007	167240	476.007	1427200
		477.602	165410	477.602	1417300
		479.199	166640	479.199	1412100
		480.793	165600	480.793	1409400
		482.387	166370	482.387	1417800
		483.981	166140	483.981	1425200
		485.574	163890	485.574	1419400
		487.168	165690	487.168	1411600
		488.76	164080	488.76	1408100
		490.355	165830	490.355	1418600
		491.947	164310	491.947	1412400
		493.54	164800	493.54	1414100
		495.131	164540	495.131	1414300
		496.723	166010	496.723	1416100
		498.314	166170	498.314	1420200
		499.905	164970	499.905	1415500
		501.496	166290	501.496	1412900
		503.086	166460	503.086	1412700
		504.676	166920	504.676	1419400
		506.266	166370	506.266	1409000
		507.856	166790	507.856	1421100
		509.445	167920	509.445	1417000
		511.034	166590	511.034	1429500
		512.623	168590	512.623	1425200
		514.211	168350	514.211	1412400
		515.8	167610	515.8	1415500
		517.385	168860	517.385	1431600
		518.973	166820	518.973	1424900
		520.56	169350	520.56	1435300
		522.148	167010	522.148	1419300
		523.734	170240	523.734	1430300
		525.321	171370	525.321	1428900
		526.907	170700	526.907	1429000
		528.491	171430	528.491	1429100
		530.077	170850	530.077	1428000
		531.662	171500	531.662	1439600
		533.248	170510	533.248	1437800
		534.831	170430	534.831	1433900
		536.415	171170	536.415	1423400
		537.999	171240	537.999	1433200
		539.584	171630	539.584	1435600
		541.165	171090	541.165	1443500
		542.749	171440	542.749	1446500
		544.332	172000	544.332	1445600
		545.913	171610	545.913	1438000
		547.496	171510	547.496	1455400
		549.078	171700	549.078	1452800
		550.658	171890	550.658	1448800
		552.24	172430	552.24	1461800
		553.822	171700	553.822	1439400
		555.401	171540	555.401	1469200
		556.982	170840	556.982	1466900
		558.561	171240	558.561	1447700
		560.142	172410	560.142	1456100
		561.72	172330	561.72	1475000
		563.3	173210	563.3	1469900
		564.88	172010	564.88	1467900
		566.457	171620	566.457	1473400
		568.036	172570	568.036	1480800
		569.613	172870	569.613	1481500
		571.189	172300	571.189	1476700
		572.768	174020	572.768	1495100
		574.344	172760	574.344	1500300
		575.922	173540	575.922	1492700
		577.497	173380	577.497	1495800
		579.074	175360	579.074	1495200
		580.649	173350	580.649	1506700
		582.224	172570	582.224	1490000
		583.8	172470	583.8	1503700
		585.375	174060	585.375	1513300
		586.95	173780	586.95	1510200
		588.524	173580	588.524	1509300
		590.097	173790	590.097	1510800
		591.67	173660	591.67	1511800
		593.245	175270	593.245	1509300
		594.818	173340	594.818	1512200
		596.39	174720	596.39	1507700
		597.964	174870	597.964	1511600
		599.536	174610	599.536	1521900
		601.107	174640	601.107	1510100
		602.678	174690	602.678	1524800
		604.249	173000	604.249	1503100
		605.822	176880	605.822	1505400
		607.392	175580	607.392	1497600
		608.962	174310	608.962	1507400
		610.532	175760	610.532	1511000
		612.101	176210	612.101	1510700
		613.671	176280	613.671	1507000
		615.242	175620	615.242	1510300
		616.81	175990	616.81	1526200
		618.379	177440	618.379	1514100
		619.947	176360	619.947	1509000
		621.515	176250	621.515	1510700
		623.083	176940	623.083	1502700
		624.65	178280	624.65	1516000
		626.217	177650	626.217	1509600
		627.784	180100	627.784	1520500
		629.35	178620	629.35	1508900
		630.917	179170	630.917	1505800
		632.483	178800	632.483	1523800
		634.048	179650	634.048	1505800
		635.614	180250	635.614	1523400
		637.179	182230	637.179	1529900
		638.744	181770	638.744	1514900
		640.309	183170	640.309	1520200
		641.873	183750	641.873	1514800
		643.437	183190	643.437	1521100
		644.999	182360	644.999	1520300
		646.563	182910	646.563	1517500
		648.126	184280	648.126	1521800
		649.689	184380	649.689	1496900
		651.252	184550	651.252	1502100
		652.814	184370	652.814	1528100
		654.375	183120	654.375	1499600
		655.937	182420	655.937	1509500
		657.498	183260	657.498	1498900
		659.06	182730	659.06	1508800
		660.621	181310	660.621	1508700
		662.18	180260	662.18	1504600
		663.74	181710	663.74	1507400
		665.301	180460	665.301	1494400
		666.859	179060	666.859	1493900
		668.419	177750	668.419	1492800
		669.978	177320	669.978	1487600
		671.538	177590	671.538	1490200
		673.095	177780	673.095	1491200
		674.653	176570	674.653	1487500
		676.21	174960	676.21	1490500
		677.768	174150	677.768	1475500
		679.326	173720	679.326	1489600
		680.882	173580	680.882	1475900
		682.439	173630	682.439	1461600
		683.994	172360	683.994	1482200
		685.551	173160	685.551	1467500
		687.106	171120	687.106	1479200
		688.662	170930	688.662	1473900
		690.218	170110	690.218	1468700
		691.772	169150	691.772	1463200
		693.328	168740	693.328	1460500
		694.881	169680	694.881	1472800
		696.434	168500	696.434	1454200
		697.989	168110	697.989	1468100
		699.541	167990	699.541	1476200
		701.095	169350	701.095	1469000
		702.647	167650	702.647	1470000
		704.201	167820	704.201	1455500
		705.752	166940	705.752	1461000
		707.304	166430	707.304	1459500
		708.856	165180	708.856	1459900
		710.407	165020	710.407	1454400
		711.957	165480	711.957	1456800
		713.509	164940	713.509	1465100
		715.059	164910	715.059	1461200
		716.609	164440	716.609	1457700
		718.16	164150	718.16	1469100
		719.709	164490	719.709	1468700
		721.258	162970	721.258	1459200
		722.806	164160	722.806	1473500
		724.357	163170	724.357	1455100
		725.905	162120	725.905	1461300
		727.452	164530	727.452	1454400
		729	161890	729	1463100
		730.547	162280	730.547	1462000
		732.096	162280	732.096	1450300
		733.643	162360	733.643	1463600
		735.189	164240	735.189	1468500
		736.735	160990	736.735	1461400
		738.281	161450	738.281	1447000
		739.826	159910	739.826	1454100
		741.372	159880	741.372	1442600
		742.917	161080	742.917	1448400
		744.464	159730	744.464	1446600
		746.008	160640	746.008	1443500
		747.552	160130	747.552	1447500
		749.096	159360	749.096	1433900
		750.64	158900	750.64	1429400
		752.184	158820	752.184	1444100
		753.727	157980	753.727	1434900
		755.27	158330	755.27	1433500
		756.812	157980	756.812	1434300
		758.355	158050	758.355	1427200
		759.897	157820	759.897	1426800
		761.437	157890	761.437	1435900
		762.979	157250	762.979	1434600
		764.52	157080	764.52	1427400
		766.061	156220	766.061	1429500
		767.602	156260	767.602	1422000
		769.143	156080	769.143	1412100
		770.683	156500	770.683	1420000
		772.223	155130	772.223	1414800
		773.761	154970	773.761	1419700
		775.3	155900	775.3	1420700
		776.84	153580	776.84	1409500
		778.379	154070	778.379	1417700
		779.917	154130	779.917	1415000
		781.454	155580	781.454	1418300
		782.992	155380	782.992	1410600
		784.53	153520	784.53	1413700
		786.068	154160	786.068	1403500
		787.603	154140	787.603	1412700
		789.14	154260	789.14	1409500
		790.677	153140	790.677	1420400
		792.212	153060	792.212	1416000
		793.748	154610	793.748	1411000
		795.284	152420	795.284	1416400
		796.818	154450	796.818	1410500
		798.354	154150	798.354	1402700
		799.889	153240	799.889	1410700
		801.422	153380	801.422	1405900
		802.957	152830	802.957	1404100
		804.49	152780	804.49	1400600
		806.024	151800	806.024	1416300
		807.556	153440	807.556	1395700
		809.09	153460	809.09	1402000
		810.621	152950	810.621	1407500
		812.155	153320	812.155	1409100
		813.686	153530	813.686	1396100
		815.218	151670	815.218	1413100
		816.749	153200	816.749	1404400
		818.281	153630	818.281	1411200
		819.811	153120	819.811	1399300
		821.343	152900	821.343	1398400
		822.872	152380	822.872	1410900
		824.403	152020	824.403	1405000
		825.932	152360	825.932	1404400
		827.461	151480	827.461	1398100
		828.991	150970	828.991	1394600
		830.519	152210	830.519	1404200
		832.047	152000	832.047	1401200
		833.577	151790	833.577	1393300
		835.104	152030	835.104	1401600
		836.631	151100	836.631	1398100
		838.16	152180	838.16	1407600
		839.687	152050	839.687	1396300
		841.213	150370	841.213	1394100
		842.739	150530	842.739	1397600
		844.267	149750	844.267	1398300
		845.793	151920	845.793	1398300
		847.318	150280	847.318	1397900
		848.843	151250	848.843	1401400
		850.368	148890	850.368	1394400
		851.894	150250	851.894	1388700
		853.419	149710	853.419	1386900
		854.943	151450	854.943	1381100
		856.466	149390	856.466	1385700
		857.99	150270	857.99	1378100
		859.513	150950	859.513	1385600
		861.036	149390	861.036	1394300
		862.559	149250	862.559	1387900
		864.083	149620	864.083	1383900
		865.605	149330	865.605	1375400
		867.127	149270	867.127	1377100
		868.649	148580	868.649	1374400
		870.17	149160	870.17	1383700
		871.692	149410	871.692	1386700
		873.212	148990	873.212	1368800
		874.733	149360	874.733	1369900
		876.254	148560	876.254	1372300
		877.774	149370	877.774	1374200
		879.294	149430	879.294	1368200
		880.811	148720	880.811	1384200
		882.331	148520	882.331	1371100
		883.85	147490	883.85	1373700
		885.368	149560	885.368	1380700
		886.887	148180	886.887	1373600
		888.405	148160	888.405	1377900
		889.924	148320	889.924	1370800
		891.441	148670	891.441	1363500
		892.957	147680	892.957	1366400
		894.474	148030	894.474	1368000
		895.991	148810	895.991	1371900
		897.508	147560	897.508	1364100
		899.025	147900	899.025	1369100
		900.539	147130	900.539	1369900
		902.055	148120	902.055	1375600
		903.571	147070	903.571	1368000
		905.086	147440	905.086	1362900
		906.6	147410	906.6	1365100
		908.115	149380	908.115	1375800
		909.629	146640	909.629	1371800
		911.142	149660	911.142	1365100
		912.656	147510	912.656	1356300
		914.17	147720	914.17	1370400
		915.682	146930	915.682	1363300
		917.195	147640	917.195	1368400
		918.706	147070	918.706	1373100
		920.22	147810	920.22	1376200
		921.732	147760	921.732	1363000
		923.243	147970	923.243	1371000
		924.755	146750	924.755	1361200
		926.265	148580	926.265	1358200
		927.777	147060	927.777	1371200
		929.286	147960	929.286	1364900
		930.797	147360	930.797	1375500
		932.306	146120	932.306	1364200
		933.817	147710	933.817	1366300
		935.325	148250	935.325	1378700
		936.835	147060	936.835	1372800
		938.343	146620	938.343	1363000
		939.853	147050	939.853	1374600
		941.36	147020	941.36	1365100
		942.868	146230	942.868	1376300
		944.376	147520	944.376	1365700
		945.883	148690	945.883	1378700
		947.391	147960	947.391	1374800
		948.898	147320	948.898	1372400
		950.404	147760	950.404	1368600
		951.911	147540	951.911	1380100
		953.417	147050	953.417	1368800
		954.922	146330	954.922	1374700
		956.427	147040	956.427	1363500
		957.933	147030	957.933	1373300
		959.438	147630	959.438	1366600
		960.942	147700	960.942	1372100
		962.446	147660	962.446	1367200
		963.951	146920	963.951	1370500
		965.455	146970	965.455	1374100
		966.958	147550	966.958	1374700
		968.461	148320	968.461	1367300
		969.963	147820	969.963	1374300
		971.467	148170	971.467	1375100
		972.969	145940	972.969	1371300
		974.471	148540	974.471	1366900
		975.973	147240	975.973	1363000
		977.474	147410	977.474	1382000
		978.975	147520	978.975	1372800
		980.476	147890	980.476	1375300
		981.977	148210	981.977	1379100
		983.477	148810	983.477	1384700
		984.977	148420	984.977	1375000
		986.477	148520	986.477	1389200
		987.977	149140	987.977	1395700
		989.476	147910	989.476	1383100
		990.975	147230	990.975	1382900
		992.474	147480	992.474	1384100
		993.973	147470	993.973	1374400
		995.471	149530	995.471	1389500
		996.969	148190	996.969	1387000
		998.467	147220	998.467	1390400
		999.964	148700	999.964	1385500
		1001.46	150450	1001.46	1383500
		1002.96	148370	1002.96	1389600
		1004.46	149760	1004.46	1379200
		1005.95	149020	1005.95	1394000
		1007.45	149720	1007.45	1396500
		1008.94	151030	1008.94	1414100
		1010.44	149450	1010.44	1388500
		1011.93	150110	1011.93	1396700
		1013.43	149810	1013.43	1389500
		1014.92	149360	1014.92	1404000
		1016.42	149660	1016.42	1398000
		1017.91	150530	1017.91	1391000
		1019.4	149850	1019.4	1396100
		1020.9	149630	1020.9	1392600
		1022.39	150240	1022.39	1388700
		1023.89	149100	1023.89	1400400
		1025.38	149340	1025.38	1396800
		1026.87	150340	1026.87	1384900
		1028.36	149410	1028.36	1392100
		1029.85	149860	1029.85	1399600
		1031.35	150770	1031.35	1396700
		1032.84	149980	1032.84	1390500
		1034.33	150240	1034.33	1398900
		1035.82	149690	1035.82	1395600
		1037.31	149510	1037.31	1389200
		1038.8	151210	1038.8	1402500
		1040.29	150420	1040.29	1394700
		1041.78	150720	1041.78	1392000
		1043.27	150760	1043.27	1394100
		1044.76	150380	1044.76	1405200
		1046.25	150070	1046.25	1397900
		1047.73	151180	1047.73	1395800
		1049.22	150130	1049.22	1403400
		1050.71	151840	1050.71	1397700
		1052.2	151000	1052.2	1404400
		1053.69	152020	1053.69	1391400
		1055.17	151040	1055.17	1402300
		1056.66	151580	1056.66	1397100
		1058.15	151870	1058.15	1394000
		1059.63	151650	1059.63	1400400
		1061.12	152930	1061.12	1395600
		1062.61	152280	1062.61	1396600
		1064.09	152580	1064.09	1397000
		1065.58	151430	1065.58	1404800
		1067.06	150900	1067.06	1392600
		1068.55	152150	1068.55	1399500
		1070.03	152050	1070.03	1403500
		1071.51	151560	1071.51	1399700
		1073	152060	1073	1409900
		1074.48	152260	1074.48	1399200
		1075.97	152120	1075.97	1402400
		1077.45	152140	1077.45	1408900
		1078.93	151230	1078.93	1404900
		1080.41	153370	1080.41	1399300
		1081.89	151560	1081.89	1399100
		1083.38	151630	1083.38	1397300
		1084.86	151400	1084.86	1401800
		1086.34	151340	1086.34	1408800
		1087.82	152640	1087.82	1407400
		1089.3	151660	1089.3	1408100
		1090.78	152280	1090.78	1414800
		1092.26	152030	1092.26	1399100
		1093.74	153770	1093.74	1409500
		1095.22	152070	1095.22	1398500
		1096.7	152050	1096.7	1406200
		1098.18	151840	1098.18	1402100
		1099.66	152090	1099.66	1393200
		1101.14	153170	1101.14	1395800
		1102.62	152450	1102.62	1402700
		1104.1	152990	1104.1	1391000
		1105.58	152420	1105.58	1402000
		1107.05	151140	1107.05	1407400
		1108.53	153900	1108.53	1403500
		1110.01	152080	1110.01	1404600
		1111.48	152510	1111.48	1401600
		1112.96	154710	1112.96	1410400
		1114.44	152820	1114.44	1402800
		1115.91	152540	1115.91	1401700
		1117.39	153340	1117.39	1406800
		1118.86	152060	1118.86	1402100
		1120.34	152910	1120.34	1408800
		1121.81	153160	1121.81	1405300
		1123.29	152970	1123.29	1408700
		1124.76	152880	1124.76	1412100
		1126.24	152710	1126.24	1406800
		1127.71	153410	1127.71	1412700
		1129.18	154190	1129.18	1394200
		1130.66	152510	1130.66	1410300
		1132.13	153330	1132.13	1408000
		1133.6	153740	1133.6	1406700
		1135.08	153470	1135.08	1407600
		1136.55	152950	1136.55	1400800
		1138.02	153810	1138.02	1397500
		1139.49	153390	1139.49	1403500
		1140.96	153680	1140.96	1417100
		1142.44	153700	1142.44	1408600
		1143.9	152620	1143.9	1407300
		1145.38	154520	1145.38	1410400
		1146.85	154790	1146.85	1398600
		1148.32	153740	1148.32	1402000
		1149.79	153270	1149.79	1408700
		1151.26	153430	1151.26	1413200
		1152.73	152710	1152.73	1404900
		1154.19	153630	1154.19	1413500
		1155.66	154020	1155.66	1407100
		1157.13	153720	1157.13	1407300
		1158.6	152740	1158.6	1406800
		1160.07	154350	1160.07	1414400
		1161.54	153140	1161.54	1408100
		1163	153710	1163	1416600
		1164.47	154220	1164.47	1415100
		1165.94	154550	1165.94	1411000
		1167.4	154210	1167.4	1412500
		1168.87	154190	1168.87	1409500
		1170.33	154200	1170.33	1413400
		1171.8	154330	1171.8	1423400
		1173.27	153860	1173.27	1407600
		1174.73	155950	1174.73	1422000
		1176.2	154550	1176.2	1427600
		1177.66	154820	1177.66	1420500
		1179.12	153930	1179.12	1419800
		1180.59	154460	1180.59	1428800
		1182.05	154850	1182.05	1413200
		1183.52	155410	1183.52	1419200
		1184.98	154880	1184.98	1419900
		1186.44	154940	1186.44	1420600
		1187.91	155290	1187.91	1419900
		1189.37	154390	1189.37	1427200
		1190.83	155610	1190.83	1427800
		1192.29	156580	1192.29	1427200
		1193.76	155650	1193.76	1414500
		1195.22	156000	1195.22	1432800
		1196.68	156350	1196.68	1437200
		1198.14	155030	1198.14	1429400
		1199.6	157110	1199.6	1427500
		1201.06	156020	1201.06	1420700
		1202.52	156980	1202.52	1427000
		1203.98	157400	1203.98	1431800
		1205.44	157450	1205.44	1426700
		1206.9	156410	1206.9	1436200
		1208.36	157400	1208.36	1434700
		1209.82	157360	1209.82	1444500
		1211.27	157260	1211.27	1441300
		1212.73	158400	1212.73	1450600
		1214.19	159050	1214.19	1439800
		1215.65	155720	1215.65	1436500
		1217.11	158480	1217.11	1445900
		1218.56	159020	1218.56	1435600
		1220.02	159300	1220.02	1427800
		1221.48	158750	1221.48	1434500
		1222.93	158270	1222.93	1446700
		1224.39	159840	1224.39	1433300
		1225.84	159600	1225.84	1447100
		1227.3	159280	1227.3	1446300
		1228.76	159300	1228.76	1435600
		1230.21	159760	1230.21	1442000
		1231.67	160160	1231.67	1459200
		1233.12	160040	1233.12	1441900
		1234.57	161520	1234.57	1428800
		1236.03	159560	1236.03	1451300
		1237.48	159590	1237.48	1451400
		1238.94	160660	1238.94	1453300
		1240.39	161320	1240.39	1450700
		1241.84	160970	1241.84	1450800
		1243.3	160350	1243.3	1446100
		1244.75	159740	1244.75	1461700
		1246.2	161400	1246.2	1453600
		1247.65	159790	1247.65	1454100
		1249.1	162410	1249.1	1445900
		1250.55	161750	1250.55	1458900
		1252.01	161550	1252.01	1463100
		1253.46	163190	1253.46	1450600
		1254.91	162640	1254.91	1468900
		1256.36	162740	1256.36	1453900
		1257.81	162060	1257.81	1459800
		1259.26	162580	1259.26	1456300
		1260.71	163230	1260.71	1466900
		1262.16	162720	1262.16	1464200
		1263.61	164700	1263.61	1443500
		1265.05	162770	1265.05	1454600
		1266.5	164000	1266.5	1465200
		1267.95	165490	1267.95	1459200
		1269.4	164380	1269.4	1468700
		1270.84	164590	1270.84	1472800
		1272.29	164380	1272.29	1474600
		1273.74	166040	1273.74	1468000
		1275.19	165220	1275.19	1474200
		1276.63	165940	1276.63	1470000
		1278.08	165820	1278.08	1482500
		1279.53	165310	1279.53	1468400
		1280.97	166530	1280.97	1480400
		1282.42	166750	1282.42	1477600
		1283.86	166810	1283.86	1483800
		1285.31	167190	1285.31	1482800
		1286.75	167970	1286.75	1484400
		1288.2	167560	1288.2	1485100
		1289.64	168390	1289.64	1479300
		1291.08	168790	1291.08	1475600
		1292.53	168640	1292.53	1477400
		1293.97	168530	1293.97	1490900
		1295.41	169470	1295.41	1504100
		1296.86	168750	1296.86	1501500
		1298.3	170590	1298.3	1501100
		1299.74	169240	1299.74	1500100
		1301.18	169460	1301.18	1495300
		1302.63	169720	1302.63	1492000
		1304.07	171060	1304.07	1494800
		1305.51	171640	1305.51	1501700
		1306.95	171330	1306.95	1505900
		1308.39	171900	1308.39	1500600
		1309.83	171840	1309.83	1505300
		1311.27	173040	1311.27	1514500
		1312.71	172730	1312.71	1517700
		1314.15	173530	1314.15	1510400
		1315.59	173210	1315.59	1523800
		1317.03	173670	1317.03	1525700
		1318.47	175280	1318.47	1522900
		1319.91	173040	1319.91	1519600
		1321.35	174290	1321.35	1515500
		1322.78	174110	1322.78	1518100
		1324.22	173630	1324.22	1526600
		1325.66	174840	1325.66	1528100
		1327.1	176680	1327.1	1526600
		1328.54	177310	1328.54	1518300
		1329.97	175840	1329.97	1552800
		1331.41	176580	1331.41	1547200
		1332.85	178410	1332.85	1534500
		1334.28	177500	1334.28	1531700
		1335.72	177560	1335.72	1532700
		1337.15	179180	1337.15	1545000
		1338.59	178870	1338.59	1544000
		1340.02	179670	1340.02	1555200
		1341.46	179270	1341.46	1548800
		1342.89	179410	1342.89	1555300
		1344.33	178680	1344.33	1552300
		1345.76	179700	1345.76	1559500
		1347.19	180890	1347.19	1557700
		1348.63	182340	1348.63	1546100
		1350.06	182550	1350.06	1558000
		1351.49	181910	1351.49	1560500
		1352.93	181090	1352.93	1568000
		1354.36	181330	1354.36	1552300
		1355.79	182390	1355.79	1571500
		1357.22	181550	1357.22	1568300
		1358.65	181380	1358.65	1584200
		1360.09	183480	1360.09	1567200
		1361.52	182830	1361.52	1559700
		1362.95	181020	1362.95	1573000
		1364.38	182850	1364.38	1566000
		1365.81	183400	1365.81	1569600
		1367.24	181700	1367.24	1582400
		1368.67	182160	1368.67	1585300
		1370.1	183810	1370.1	1578000
		1371.53	184890	1371.53	1578500
		1372.96	184550	1372.96	1586700
		1374.39	182140	1374.39	1577300
		1375.81	184730	1375.81	1571800
		1377.24	185790	1377.24	1588000
		1378.67	184480	1378.67	1583600
		1380.1	184230	1380.1	1585700
		1381.53	183900	1381.53	1582000
		1382.95	185290	1382.95	1588100
		1384.38	185970	1384.38	1578200
		1385.81	185340	1385.81	1594400
		1387.23	184900	1387.23	1604900
		1388.66	186690	1388.66	1595000
		1390.09	185530	1390.09	1601600
		1391.51	186220	1391.51	1588800
		1392.94	186680	1392.94	1596100
		1394.36	185740	1394.36	1604000
		1395.79	185110	1395.79	1616900
		1397.21	187000	1397.21	1621700
		1398.64	188410	1398.64	1593300
		1400.06	187960	1400.06	1607700
		1401.49	186410	1401.49	1597000
		1402.91	188300	1402.91	1600900
		1404.33	186440	1404.33	1604700
		1405.75	188570	1405.75	1620000
		1407.18	188500	1407.18	1599100
		1408.6	188920	1408.6	1615200
		1410.02	189170	1410.02	1603000
		1411.44	189320	1411.44	1601900
		1412.87	189380	1412.87	1617000
		1414.29	188580	1414.29	1612300
		1415.71	187420	1415.71	1610400
		1417.13	187850	1417.13	1610700
		1418.55	189630	1418.55	1601300
		1419.97	188830	1419.97	1598300
		1421.39	191450	1421.39	1615200
		1422.81	189760	1422.81	1621500
		1424.23	189320	1424.23	1609700
		1425.65	189740	1425.65	1614900
		1427.07	190590	1427.07	1626900
		1428.49	190560	1428.49	1627500
		1429.91	190010	1429.91	1618600
		1431.33	189800	1431.33	1627800
		1432.74	192380	1432.74	1618300
		1434.16	190670	1434.16	1602200
		1435.58	191110	1435.58	1630800
		1437	192000	1437	1620100
		1438.42	192270	1438.42	1641800
		1439.83	189870	1439.83	1619500
		1441.25	190860	1441.25	1619200
		1442.67	191310	1442.67	1643200
		1444.08	192850	1444.08	1634300
		1445.5	191330	1445.5	1618700
		1446.91	189000	1446.91	1634100
		1448.33	190700	1448.33	1620700
		1449.74	191240	1449.74	1626100
		1451.16	189190	1451.16	1614200
		1452.57	189740	1452.57	1627000
		1453.99	190490	1453.99	1634800
		1455.4	189280	1455.4	1626300
		1456.82	191490	1456.82	1614200
		1458.23	191290	1458.23	1620600
		1459.64	191520	1459.64	1626900
		1461.06	191390	1461.06	1615400
		1462.47	189930	1462.47	1613600
		1463.88	190620	1463.88	1626000
		1465.29	190530	1465.29	1629600
		1466.71	189750	1466.71	1611400
		1468.12	190540	1468.12	1635700
		1469.53	189560	1469.53	1624100
		1470.94	188980	1470.94	1631900
		1472.35	190680	1472.35	1615600
		1473.76	190520	1473.76	1632400
		1475.17	189180	1475.17	1613100
		1476.58	190060	1476.58	1629800
		1477.99	190500	1477.99	1621700
		1479.4	190930	1479.4	1620200
		1480.81	189050	1480.81	1614300
		1482.22	189470	1482.22	1632100
		1483.63	189770	1483.63	1631100
		1485.04	189300	1485.04	1617300
		1486.45	189250	1486.45	1618100
		1487.86	188760	1487.86	1624100
		1489.27	188890	1489.27	1625500
		1490.67	185740	1490.67	1616900
		1492.08	189590	1492.08	1620100
		1493.49	189600	1493.49	1619300
		1494.89	188090	1494.89	1612000
		1496.3	187920	1496.3	1614000
		1497.71	189550	1497.71	1616900
		1499.11	187740	1499.11	1628100
		1500.52	187850	1500.52	1621800
		1501.93	188640	1501.93	1608900
		1503.33	188350	1503.33	1611300
		1504.74	187910	1504.74	1622000
		1506.14	188430	1506.14	1624100
		1507.55	187370	1507.55	1613800
		1508.95	187540	1508.95	1621400
		1510.35	187310	1510.35	1618800
		1511.76	187520	1511.76	1631300
		1513.16	188430	1513.16	1617400
		1514.57	187810	1514.57	1610300
		1515.97	188390	1515.97	1623500
		1517.37	187680	1517.37	1625800
		1518.78	187390	1518.78	1628500
		1520.18	188320	1520.18	1619700
		1521.58	189070	1521.58	1622600
		1522.98	187950	1522.98	1617800
		1524.38	188040	1524.38	1632600
		1525.79	189100	1525.79	1631200
		1527.19	187440	1527.19	1629500
		1528.59	188500	1528.59	1626700
		1529.99	188520	1529.99	1642800
		1531.39	188820	1531.39	1627600
		1532.79	189550	1532.79	1636400
		1534.19	188390	1534.19	1634900
		1535.59	190490	1535.59	1637100
		1536.99	188940	1536.99	1616900
		1538.39	189780	1538.39	1635900
		1539.79	186920	1539.79	1632700
		1541.18	189410	1541.18	1643000
		1542.58	189910	1542.58	1642200
		1543.98	189680	1543.98	1655800
		1545.38	191150	1545.38	1651100
		1546.78	190280	1546.78	1645300
		1548.17	188920	1548.17	1641200
		1549.57	189040	1549.57	1646900
		1550.97	191640	1550.97	1643600
		1552.37	192070	1552.37	1649400
		1553.76	190920	1553.76	1652900
		1555.16	190170	1555.16	1641100
		1556.55	190240	1556.55	1654800
		1557.95	192000	1557.95	1658700
		1559.34	193150	1559.34	1656000
		1560.74	192020	1560.74	1647000
		1562.14	191230	1562.14	1645900
		1563.53	192120	1563.53	1660400
		1564.92	191710	1564.92	1661700
		1566.32	192600	1566.32	1646300
		1567.71	193460	1567.71	1657600
		1569.11	193650	1569.11	1657400
		1570.5	191690	1570.5	1666100
		1571.89	191440	1571.89	1654600
		1573.29	190620	1573.29	1659200
		1574.68	192780	1574.68	1673600
		1576.07	191040	1576.07	1662900
		1577.46	192200	1577.46	1663000
		1578.86	191970	1578.86	1672800
		1580.25	191700	1580.25	1666600
		1581.64	192510	1581.64	1649700
		1583.03	192270	1583.03	1662000
		1584.42	191520	1584.42	1662400
		1585.81	192090	1585.81	1659900
		1587.2	191390	1587.2	1667200
		1588.59	192220	1588.59	1671200
		1589.98	191660	1589.98	1652000
		1591.37	192020	1591.37	1666200
		1592.76	191630	1592.76	1655900
		1594.15	191180	1594.15	1644600
		1595.54	191900	1595.54	1646100
		1596.93	191970	1596.93	1654900
		1598.32	190800	1598.32	1650300
		1599.7	189730	1599.7	1652400
		1601.09	191670	1601.09	1649500
		1602.48	189700	1602.48	1652800
		1603.87	189540	1603.87	1645700
		1605.25	189280	1605.25	1639300
		1606.64	188560	1606.64	1654200
		1608.03	188430	1608.03	1644400
		1609.41	187670	1609.41	1632900
		1610.8	188020	1610.8	1633600
		1612.19	187210	1612.19	1630100
		1613.57	187300	1613.57	1646800
		1614.96	187460	1614.96	1636300
		1616.34	186170	1616.34	1615000
		1617.73	185990	1617.73	1627200
		1619.11	185960	1619.11	1621300
		1620.5	184450	1620.5	1609800
		1621.88	183160	1621.88	1616300
		1623.26	183580	1623.26	1598000
		1624.65	182740	1624.65	1605900
		1626.03	183010	1626.03	1592600
		1627.41	180250	1627.41	1592000
		1628.8	181510	1628.8	1582900
		1630.18	180260	1630.18	1571000
		1631.56	179900	1631.56	1587600
		1632.95	178390	1632.95	1564900
		1634.33	178540	1634.33	1576400
		1635.71	176340	1635.71	1551600
		1637.09	177520	1637.09	1551900
		1638.47	175690	1638.47	1549800
		1639.85	174970	1639.85	1547300
		1641.23	174650	1641.23	1527300
		1642.61	174570	1642.61	1538900
		1644	173440	1644	1523400
		1645.38	172730	1645.38	1527200
		1646.75	170360	1646.75	1516500
		1648.13	170490	1648.13	1505000
		1649.51	169850	1649.51	1499100
		1650.89	168360	1650.89	1502100
		1652.27	168560	1652.27	1496500
		1653.65	168240	1653.65	1484700
		1655.03	167030	1655.03	1491200
		1656.41	165920	1656.41	1482800
		1657.78	165480	1657.78	1486500
		1659.16	165340	1659.16	1470500
		1660.54	162280	1660.54	1473000
		1661.92	163740	1661.92	1460400
		1663.29	163890	1663.29	1446800
		1664.67	160940	1664.67	1451700
		1666.05	162400	1666.05	1449600
		1667.42	161500	1667.42	1441900
		1668.8	158760	1668.8	1451600
		1670.17	159820	1670.17	1440600
		1671.55	158730	1671.55	1425200
		1672.92	159800	1672.92	1438200
		1674.3	158570	1674.3	1426000
		1675.67	157590	1675.67	1426700
		1677.05	158060	1677.05	1425200
		1678.42	156890	1678.42	1415700
		1679.79	156330	1679.79	1409300
		1681.17	155420	1681.17	1420300
		1682.54	155380	1682.54	1406300
		1683.92	154600	1683.92	1400400
		1685.29	154350	1685.29	1404700
		1686.66	154900	1686.66	1393700
		1688.03	153320	1688.03	1396000
		1689.4	153020	1689.4	1395000
		1690.78	153250	1690.78	1389500
		1692.15	153050	1692.15	1396900
		1693.52	152730	1693.52	1392700
		1694.89	152950	1694.89	1384000
		1696.26	152220	1696.26	1396700
		1697.63	150570	1697.63	1381800
		1699	151670	1699	1383400
		1700.37	150680	1700.37	1386600
		1701.74	151000	1701.74	1376200
		1703.11	150710	1703.11	1378200
		1704.48	149980	1704.48	1378100
		1705.85	149220	1705.85	1378500
		1707.22	149200	1707.22	1376500
		1708.59	149700	1708.59	1368700
		1709.96	149500	1709.96	1374800
		1711.33	148930	1711.33	1372700
		1712.69	148290	1712.69	1377300
		1714.06	149360	1714.06	1371200
		1715.43	148320	1715.43	1368200
		1716.8	147450	1716.8	1365100
		1718.16	147950	1718.16	1374000
		1719.53	148690	1719.53	1366400
		1720.9	146800	1720.9	1365700
		1722.26	148000	1722.26	1370700
		1723.63	147010	1723.63	1355300
		1725	146030	1725	1364000
		1726.36	145950	1726.36	1368800
		1727.73	147280	1727.73	1368700
		1729.09	146780	1729.09	1349200
		1730.46	146170	1730.46	1370600
		1731.82	147390	1731.82	1367700
		1733.19	146100	1733.19	1355500
		1734.55	145520	1734.55	1362500
		1735.91	146660	1735.91	1358200
		1737.28	145360	1737.28	1360200
		1738.64	145150	1738.64	1353300
		1740	146360	1740	1365400
		1741.37	145680	1741.37	1349000
		1742.73	145530	1742.73	1363200
		1744.09	145380	1744.09	1355200
		1745.45	145450	1745.45	1355600
		1746.82	145120	1746.82	1358000
		1748.18	146310	1748.18	1359000
		1749.54	144250	1749.54	1351000
		1750.9	144320	1750.9	1359600
		1752.26	144210	1752.26	1359400
		1753.62	145490	1753.62	1355900
		1754.98	144760	1754.98	1363900
		1756.34	143790	1756.34	1363700
		1757.7	144630	1757.7	1356000
		1759.06	144070	1759.06	1356800
		1760.42	143870	1760.42	1352300
		1761.78	145010	1761.78	1367100
		1763.14	144030	1763.14	1363500
		1764.5	142980	1764.5	1353500
		1765.86	145350	1765.86	1360900
		1767.22	143400	1767.22	1362700
		1768.57	144580	1768.57	1357900
		1769.93	145030	1769.93	1354200
		1771.29	144150	1771.29	1354400
		1772.65	144120	1772.65	1368200
		1774	143540	1774	1359700
		1775.36	145130	1775.36	1359800
		1776.72	144530	1776.72	1358800
		1778.07	143650	1778.07	1361300
		1779.43	142990	1779.43	1360500
		1780.79	143790	1780.79	1361000
		1782.14	144170	1782.14	1363400
		1783.5	143790	1783.5	1363800
		1784.85	144170	1784.85	1367200
		1786.21	143790	1786.21	1358400
		1787.56	145260	1787.56	1358200
		1788.91	144400	1788.91	1358300
		1790.27	143430	1790.27	1364800
		1791.62	144870	1791.62	1362600
		1792.98	143800	1792.98	1364200
		1794.33	144490	1794.33	1363800
		1795.68	142760	1795.68	1367500
		1797.04	144490	1797.04	1359500
		1798.39	143600	1798.39	1373500
		1799.74	144510	1799.74	1360600
		1801.09	143620	1801.09	1358000
		1802.45	143280	1802.45	1359000
		1803.8	143380	1803.8	1364500
		1805.15	144920	1805.15	1371700
		1806.5	144860	1806.5	1363200
		1807.85	144240	1807.85	1362500
		1809.2	144050	1809.2	1375600
		1810.55	144160	1810.55	1367500
		1811.9	144500	1811.9	1364900
		1813.25	145130	1813.25	1358100
		1814.6	143510	1814.6	1363000
		1815.95	143190	1815.95	1364500
		1817.3	144020	1817.3	1358100
		1818.65	143270	1818.65	1371200
		1820	144420	1820	1356900
		1821.35	144650	1821.35	1366100
		1822.7	144570	1822.7	1353200
		1824.05	143970	1824.05	1362800
		1825.39	144100	1825.39	1356100
		1826.74	142940	1826.74	1360000
		1828.09	145050	1828.09	1352800
		1829.44	144620	1829.44	1367700
		1830.78	144570	1830.78	1365900
		1832.13	143880	1832.13	1363900
		1833.48	143610	1833.48	1352500
		1834.82	142980	1834.82	1366200
		1836.17	144380	1836.17	1358200
		1837.52	144410	1837.52	1365900
		1838.86	143840	1838.86	1369200
		1840.21	144000	1840.21	1357300
		1841.55	144320	1841.55	1367700
		1842.9	143860	1842.9	1363800
		1844.24	143740	1844.24	1358200
		1845.59	145180	1845.59	1358100
		1846.93	143660	1846.93	1361500
		1848.27	143210	1848.27	1362000
		1849.62	143600	1849.62	1357700
		1850.96	144300	1850.96	1355800
		1852.3	143910	1852.3	1368400
		1853.65	144350	1853.65	1369300
		1854.99	144270	1854.99	1359900
		1856.33	142690	1856.33	1360800
		1857.67	144180	1857.67	1367100
		1859.02	145240	1859.02	1364200
		1860.36	143440	1860.36	1356100
		1861.7	144380	1861.7	1352500
		1863.04	144000	1863.04	1370600
		1864.38	144610	1864.38	1369300
		1865.72	143900	1865.72	1369600
		1867.06	144530	1867.06	1356700
		1868.4	144250	1868.4	1369500
		1869.74	144250	1869.74	1361100
		1871.08	144800	1871.08	1377200
		1872.42	144450	1872.42	1359000
		1873.76	144780	1873.76	1355800
		1875.1	144160	1875.1	1370700
		1876.44	143800	1876.44	1371900
		1877.78	144010	1877.78	1363300
		1879.12	143870	1879.12	1379300
		1880.46	144060	1880.46	1366900
		1881.8	144870	1881.8	1374200
		1883.13	144630	1883.13	1359800
		1884.47	144670	1884.47	1367800
		1885.81	145750	1885.81	1377800
		1887.14	144460	1887.14	1375200
		1888.48	144160	1888.48	1354600
		1889.82	143390	1889.82	1368800
		1891.15	145280	1891.15	1366500
		1892.49	145850	1892.49	1367900
		1893.83	143870	1893.83	1375200
		1895.16	144960	1895.16	1367900
		1896.5	145210	1896.5	1359100
		1897.83	145380	1897.83	1370600
		1899.17	144420	1899.17	1378900
		1900.5	144150	1900.5	1363300
		1901.84	143910	1901.84	1365200
		1903.17	143830	1903.17	1375100
		1904.5	145190	1904.5	1374500
		1905.84	143980	1905.84	1382800
		1907.17	144650	1907.17	1369400
		1908.51	145240	1908.51	1369800
		1909.84	144280	1909.84	1369300
		1911.17	145020	1911.17	1376400
		1912.5	144880	1912.5	1370600
		1913.84	145080	1913.84	1372000
		1915.17	144950	1915.17	1361000
		1916.5	144310	1916.5	1362700
		1917.83	145260	1917.83	1380300
		1919.16	145160	1919.16	1371700
		1920.49	144490	1920.49	1369300
		1921.83	144350	1921.83	1370300
		1923.16	145440	1923.16	1366700
		1924.49	144700	1924.49	1355100
		1925.82	145210	1925.82	1370100
		1927.15	144590	1927.15	1366100
		1928.48	144310	1928.48	1367700
		1929.81	143810	1929.81	1364600
		1931.14	143870	1931.14	1372100
		1932.46	144590	1932.46	1375900
		1933.79	144050	1933.79	1360800
		1935.12	143300	1935.12	1377300
		1936.45	143930	1936.45	1360200
		1937.78	145260	1937.78	1383300
		1939.11	144260	1939.11	1367600
		1940.43	144080	1940.43	1375800
		1941.76	143900	1941.76	1374200
		1943.09	143570	1943.09	1374800
		1944.42	144070	1944.42	1366400
		1945.74	144020	1945.74	1375500
		1947.07	144160	1947.07	1371500
		1948.4	144500	1948.4	1369300
		1949.72	143960	1949.72	1367500
		1951.05	143480	1951.05	1366500
		1952.37	143800	1952.37	1376700
		1953.7	143940	1953.7	1369500
		1955.02	143140	1955.02	1366700
		1956.35	143580	1956.35	1365300
		1957.67	144480	1957.67	1361600
		1959	145690	1959	1366600
		1960.32	144640	1960.32	1368000
		1961.65	143810	1961.65	1363900
		1962.97	144620	1962.97	1370100
		1964.29	144410	1964.29	1365600
		1965.62	143960	1965.62	1361300
		1966.94	144870	1966.94	1374200
		1968.26	143390	1968.26	1365600
		1969.58	143320	1969.58	1365400
		1970.91	144310	1970.91	1361700
		1972.23	143720	1972.23	1364500
		1973.55	144180	1973.55	1357300
		1974.87	142630	1974.87	1372300
		1976.19	144610	1976.19	1360000
		1977.51	143800	1977.51	1367600
		1978.84	143940	1978.84	1362400
		1980.16	144260	1980.16	1364100
		1981.48	144740	1981.48	1369700
		1982.8	144130	1982.8	1364500
		1984.12	144230	1984.12	1352400
		1985.44	143720	1985.44	1367300
		1986.76	143650	1986.76	1371400
		1988.08	144220	1988.08	1367600
		1989.39	143550	1989.39	1360100
		1990.71	143590	1990.71	1368800
		1992.03	142390	1992.03	1370200
		1993.35	143190	1993.35	1356000
		1994.67	144130	1994.67	1354300
		1995.99	144920	1995.99	1361700
		1997.3	143600	1997.3	1362200
		1998.62	143150	1998.62	1358800
		1999.94	142980	1999.94	1370500
		2001.26	142900	2001.26	1362200
		2002.57	143420	2002.57	1362800
		2003.89	144220	2003.89	1362200
		2005.21	144320	2005.21	1359100
		2006.52	142850	2006.52	1364400
		2007.84	144440	2007.84	1360700
		2009.15	143710	2009.15	1352300
		2010.47	142980	2010.47	1362900
		2011.78	143270	2011.78	1364200
		2013.1	143410	2013.1	1352200
		2014.41	142750	2014.41	1354100
		2015.73	143780	2015.73	1352200
		2017.04	142550	2017.04	1362200
		2018.36	142800	2018.36	1357500
		2019.67	142650	2019.67	1364800
		2020.98	143140	2020.98	1353500
		2022.3	143230	2022.3	1363600
		2023.61	142420	2023.61	1357600
		2024.92	142960	2024.92	1350500
		2026.23	143510	2026.23	1367800
		2027.55	143770	2027.55	1355400
		2028.86	142880	2028.86	1351800
		2030.17	143160	2030.17	1351300
		2031.48	142470	2031.48	1356100
		2032.79	143070	2032.79	1357800
		2034.11	143390	2034.11	1359800
		2035.42	141420	2035.42	1349200
		2036.73	142370	2036.73	1363000
		2038.04	144300	2038.04	1351000
		2039.35	143230	2039.35	1351800
		2040.66	142480	2040.66	1353500
		2041.97	142910	2041.97	1358600
		2043.28	143020	2043.28	1343700
		2044.59	143300	2044.59	1351800
		2045.9	142520	2045.9	1357300
		2047.21	143220	2047.21	1359900
		2048.51	142850	2048.51	1360600
		2049.82	142640	2049.82	1359700
		2051.13	142860	2051.13	1359200
		2052.44	142360	2052.44	1355400
		2053.74	141840	2053.74	1351200
		2055.05	141830	2055.05	1357900
		2056.36	142580	2056.36	1349100
		2057.67	143470	2057.67	1345700
		2058.97	142930	2058.97	1348100
		2060.28	142070	2060.28	1353300
		2061.59	142190	2061.59	1362000
		2062.89	141660	2062.89	1340700
		2064.2	141760	2064.2	1344500
		2065.51	142110	2065.51	1349200
		2066.81	142150	2066.81	1353600
		2068.12	142190	2068.12	1344800
		2069.42	142190	2069.42	1349100
		2070.73	141180	2070.73	1355600
		2072.03	142190	2072.03	1358700
		2073.34	142030	2073.34	1354000
		2074.64	142690	2074.64	1353500
		2075.94	142350	2075.94	1355600
		2077.25	142000	2077.25	1351900
		2078.55	141520	2078.55	1337500
		2079.85	141270	2079.85	1347900
		2081.16	142810	2081.16	1355100
		2082.46	142400	2082.46	1344200
		2083.76	140780	2083.76	1346100
		2085.06	142310	2085.06	1352800
		2086.37	142270	2086.37	1352900
		2087.67	142190	2087.67	1346900
		2088.97	141800	2088.97	1344100
		2090.27	142250	2090.27	1350300
		2091.57	141490	2091.57	1346600
		2092.87	142280	2092.87	1347700
		2094.17	143380	2094.17	1356300
		2095.47	141820	2095.47	1344700
		2096.77	141940	2096.77	1358400
		2098.07	142100	2098.07	1341100
		2099.37	142860	2099.37	1352500
		2100.67	142280	2100.67	1348100
		2101.97	142510	2101.97	1354300
		2103.27	141620	2103.27	1345000
		2104.57	142500	2104.57	1353000
		2105.87	142150	2105.87	1343200
		2107.17	142110	2107.17	1354100
		2108.47	143380	2108.47	1351000
		2109.76	142060	2109.76	1352700
		2111.06	141840	2111.06	1352700
		2112.36	141900	2112.36	1348500
		2113.66	141650	2113.66	1356600
		2114.95	141800	2114.95	1348700
		2116.25	142570	2116.25	1348400
		2117.55	141660	2117.55	1351300
		2118.84	143130	2118.84	1344900
		2120.14	142230	2120.14	1347800
		2121.44	142310	2121.44	1350900
		2122.73	142880	2122.73	1356100
		2124.03	142540	2124.03	1353300
		2125.32	143170	2125.32	1348400
		2126.62	141960	2126.62	1351800
		2127.91	141700	2127.91	1350600
		2129.21	143430	2129.21	1347000
		2130.5	142440	2130.5	1354400
		2131.8	142550	2131.8	1347700
		2133.09	142060	2133.09	1357100
		2134.38	142740	2134.38	1353600
		2135.68	141590	2135.68	1354300
		2136.97	141750	2136.97	1344900
		2138.26	143180	2138.26	1349900
		2139.56	142470	2139.56	1362000
		2140.85	142040	2140.85	1352200
		2142.14	143580	2142.14	1341300
		2143.43	143560	2143.43	1351300
		2144.72	143510	2144.72	1351500
		2146.02	142460	2146.02	1361000
		2147.31	143550	2147.31	1356700
		2148.6	144230	2148.6	1364400
		2149.89	142190	2149.89	1348200
		2151.18	143210	2151.18	1343700
		2152.47	142760	2152.47	1356900
		2153.76	143200	2153.76	1359000
		2155.05	143910	2155.05	1361600
		2156.34	142040	2156.34	1351300
		2157.63	142360	2157.63	1355300
		2158.92	142380	2158.92	1351500
		2160.21	143890	2160.21	1350200
		2161.5	143270	2161.5	1355100
		2162.79	143060	2162.79	1350400
		2164.08	143840	2164.08	1349200
		2165.36	142560	2165.36	1345100
		2166.65	143290	2166.65	1357500
		2167.94	141740	2167.94	1355300
		2169.23	142220	2169.23	1357400
		2170.52	143340	2170.52	1356300
		2171.8	142780	2171.8	1358800
		2173.09	142600	2173.09	1354700
		2174.38	142460	2174.38	1354500
		2175.66	142740	2175.66	1356800
		2176.95	142240	2176.95	1362600
		2178.24	142220	2178.24	1356500
		2179.52	143220	2179.52	1358500
		2180.81	143880	2180.81	1353100
		2182.09	143440	2182.09	1358800
		2183.38	142050	2183.38	1356600
		2184.66	142310	2184.66	1360300
		2185.95	142300	2185.95	1355800
		2187.23	142480	2187.23	1356400
		2188.52	143600	2188.52	1354000
		2189.8	141820	2189.8	1347400
		2191.08	143240	2191.08	1348500
		2192.37	142660	2192.37	1359900
		2193.65	141830	2193.65	1347200
		2194.93	142730	2194.93	1361700
		2196.22	142140	2196.22	1354900
		2197.5	142800	2197.5	1342400
		2198.78	141540	2198.78	1361700
		2200.07	144100	2200.07	1357800
		2201.35	142940	2201.35	1366500
		2202.63	142770	2202.63	1359200
		2203.91	143550	2203.91	1358400
		2205.19	141560	2205.19	1356800
		2206.47	140830	2206.47	1354400
		2207.75	142880	2207.75	1359700
		2209.04	142360	2209.04	1366400
		2210.31	141650	2210.31	1353600
		2211.6	142770	2211.6	1361600
		2212.88	143200	2212.88	1355700
		2214.16	142550	2214.16	1349400
		2215.43	143750	2215.43	1361000
		2216.71	142250	2216.71	1360600
		2217.99	143690	2217.99	1356700
		2219.27	141890	2219.27	1354900
		2220.55	141870	2220.55	1368200
		2221.83	143560	2221.83	1353600
		2223.11	143770	2223.11	1359400
		2224.39	144130	2224.39	1361500
		2225.66	143540	2225.66	1361700
		2226.94	142000	2226.94	1367300
		2228.22	144180	2228.22	1357300
		2229.5	142930	2229.5	1358400
		2230.77	143250	2230.77	1375300
		2232.05	142950	2232.05	1360700
		2233.33	143660	2233.33	1356300
		2234.6	143130	2234.6	1368700
		2235.88	142760	2235.88	1367000
		2237.15	143360	2237.15	1371200
		2238.43	144030	2238.43	1354200
		2239.71	142720	2239.71	1363300
		2240.98	143530	2240.98	1364300
		2242.26	144590	2242.26	1368800
		2243.53	143370	2243.53	1370300
		2244.81	143350	2244.81	1362000
		2246.08	142730	2246.08	1370900
		2247.35	142710	2247.35	1362900
		2248.63	145430	2248.63	1369300
		2249.9	143430	2249.9	1359000
		2251.17	144580	2251.17	1374400
		2252.45	144540	2252.45	1360200
		2253.72	143370	2253.72	1373800
		2254.99	143540	2254.99	1364400
		2256.27	144410	2256.27	1369000
		2257.54	143710	2257.54	1368100
		2258.81	145080	2258.81	1376600
		2260.08	144150	2260.08	1368700
		2261.35	142970	2261.35	1367300
		2262.62	145010	2262.62	1376100
		2263.9	143290	2263.9	1372400
		2265.17	144500	2265.17	1365300
		2266.44	145610	2266.44	1373600
		2267.71	143980	2267.71	1372600
		2268.98	143910	2268.98	1368600
		2270.25	143680	2270.25	1363500
		2271.52	144240	2271.52	1373600
		2272.79	144550	2272.79	1375800
		2274.06	144240	2274.06	1372300
		2275.33	144920	2275.33	1363000
		2276.6	144110	2276.6	1375000
		2277.86	144050	2277.86	1368700
		2279.13	144200	2279.13	1366600
		2280.4	144130	2280.4	1380100
		2281.67	145340	2281.67	1376600
		2282.94	144260	2282.94	1376200
		2284.21	144030	2284.21	1376400
		2285.47	143460	2285.47	1370200
		2286.74	143730	2286.74	1372700
		2288.01	144340	2288.01	1368100
		2289.27	143530	2289.27	1376500
		2290.54	145770	2290.54	1376800
		2291.81	144790	2291.81	1377200
		2293.07	145020	2293.07	1374000
		2294.34	144410	2294.34	1375600
		2295.61	143530	2295.61	1369700
		2296.87	143930	2296.87	1378600
		2298.14	145010	2298.14	1383900
		2299.4	144340	2299.4	1373900
		2300.67	145090	2300.67	1371300
		2301.93	145230	2301.93	1382700
		2303.2	144610	2303.2	1386400
		2304.46	145480	2304.46	1384600
		2305.72	144400	2305.72	1379400
		2306.99	144650	2306.99	1371700
		2308.25	145220	2308.25	1381600
		2309.51	145150	2309.51	1377400
		2310.78	144990	2310.78	1374800
		2312.04	145240	2312.04	1381500
		2313.3	145290	2313.3	1381400
		2314.57	145020	2314.57	1383600
		2315.83	145070	2315.83	1377600
		2317.09	145010	2317.09	1375700
		2318.35	144560	2318.35	1382400
		2319.61	145980	2319.61	1378500
		2320.87	145620	2320.87	1380500
		2322.14	144880	2322.14	1375400
		2323.4	145070	2323.4	1370300
		2324.66	144950	2324.66	1379900
		2325.92	144400	2325.92	1374600
		2327.18	144380	2327.18	1373800
		2328.44	144650	2328.44	1372100
		2329.7	144980	2329.7	1375900
		2330.96	145060	2330.96	1388300
		2332.22	144280	2332.22	1377900
		2333.48	145610	2333.48	1379700
		2334.73	145290	2334.73	1373100
		2335.99	145050	2335.99	1375000
		2337.25	145240	2337.25	1370300
		2338.51	145970	2338.51	1375400
		2339.77	145440	2339.77	1375900
		2341.03	145820	2341.03	1386900
		2342.28	142970	2342.28	1379500
		2343.54	143980	2343.54	1377600
		2344.8	143640	2344.8	1375600
		2346.06	145260	2346.06	1377600
		2347.31	144330	2347.31	1383000
		2348.57	145880	2348.57	1376300
		2349.83	145220	2349.83	1378300
		2351.08	145370	2351.08	1383900
		2352.34	145520	2352.34	1380200
		2353.59	145220	2353.59	1374800
		2354.85	145320	2354.85	1374500
		2356.11	146960	2356.11	1381000
		2357.36	144920	2357.36	1389900
		2358.62	144070	2358.62	1386800
		2359.87	144740	2359.87	1378800
		2361.12	144840	2361.12	1370400
		2362.38	144240	2362.38	1370500
		2363.63	143780	2363.63	1363400
		2364.89	143930	2364.89	1373400
		2366.14	143620	2366.14	1364400
		2367.39	144380	2367.39	1379000
		2368.65	144300	2368.65	1364600
		2369.9	144390	2369.9	1371600
		2371.15	143600	2371.15	1356100
		2372.4	143150	2372.4	1362600
		2373.66	143490	2373.66	1362600
		2374.91	144690	2374.91	1365100
		2376.16	143790	2376.16	1361800
		2377.41	142580	2377.41	1369600
		2378.66	144120	2378.66	1363800
		2379.91	143570	2379.91	1362800
		2381.17	143940	2381.17	1360700
		2382.42	144340	2382.42	1365800
		2383.67	143640	2383.67	1363300
		2384.92	143250	2384.92	1363200
		2386.17	143470	2386.17	1373200
		2387.42	143630	2387.42	1359500
		2388.67	143220	2388.67	1363700
		2389.92	143010	2389.92	1360400
		2391.17	142010	2391.17	1357900
		2392.41	143400	2392.41	1359400
		2393.66	143020	2393.66	1358800
		2394.91	142790	2394.91	1351700
		2396.16	142770	2396.16	1357200
		2397.41	143120	2397.41	1358300
		2398.66	144120	2398.66	1360600
		2399.91	142060	2399.91	1356200
		2401.15	143240	2401.15	1359600
		2402.4	143030	2402.4	1367900
		2403.65	142220	2403.65	1362100
		2404.89	143400	2404.89	1351500
		2406.14	142660	2406.14	1359000
		2407.39	143190	2407.39	1359500
		2408.63	141920	2408.63	1357400
		2409.88	143440	2409.88	1354400
		2411.13	142530	2411.13	1353300
		2412.37	142910	2412.37	1352800
		2413.62	141880	2413.62	1358200
		2414.86	142420	2414.86	1354800
		2416.11	142780	2416.11	1357800
		2417.35	141650	2417.35	1354700
		2418.6	142010	2418.6	1343500
		2419.84	142620	2419.84	1351100
		2421.09	141730	2421.09	1353100
		2422.33	141810	2422.33	1360900
		2423.57	141560	2423.57	1354100
		2424.82	142890	2424.82	1362500
		2426.06	141540	2426.06	1354900
		2427.3	142630	2427.3	1342300
		2428.54	143180	2428.54	1347600
		2429.79	142600	2429.79	1356800
		2431.03	143060	2431.03	1347300
		2432.27	142870	2432.27	1350400
		2433.51	142870	2433.51	1355300
		2434.76	141290	2434.76	1360700
		2436	141970	2436	1351700
		2437.24	142780	2437.24	1353600
		2438.48	141740	2438.48	1353800
		2439.72	142300	2439.72	1357600
		2440.96	142370	2440.96	1351800
		2442.2	142500	2442.2	1360400
		2443.44	141690	2443.44	1356600
		2444.68	141370	2444.68	1362300
		2445.92	143320	2445.92	1364300
		2447.16	143650	2447.16	1354800
		2448.4	143010	2448.4	1350800
		2449.64	142490	2449.64	1359500
		2450.88	142050	2450.88	1360000
		2452.12	141270	2452.12	1351300
		2453.36	143860	2453.36	1360600
		2454.6	142200	2454.6	1363600
		2455.84	142800	2455.84	1373300
		2457.07	141770	2457.07	1359900
		2458.31	142320	2458.31	1371900
		2459.55	143940	2459.55	1363900
		2460.78	143450	2460.78	1371800
		2462.02	142240	2462.02	1355400
		2463.26	143230	2463.26	1366800
		2464.5	143980	2464.5	1363400
		2465.73	144150	2465.73	1374500
		2466.97	142080	2466.97	1358700
		2468.21	142930	2468.21	1359500
		2469.44	143120	2469.44	1359300
		2470.68	143300	2470.68	1368500
		2471.91	143000	2471.91	1360800
		2473.15	143620	2473.15	1373900
		2474.38	143130	2474.38	1359300
		2475.62	143250	2475.62	1368600
		2476.85	143790	2476.85	1365300
		2478.09	144340	2478.09	1361800
		2479.32	142920	2479.32	1374900
		2480.55	144020	2480.55	1364500
		2481.79	143130	2481.79	1370000
		2483.02	143770	2483.02	1362900
		2484.25	144190	2484.25	1371000
		2485.49	143080	2485.49	1366200
		2486.72	144200	2486.72	1376500
		2487.95	143620	2487.95	1363300
		2489.19	145670	2489.19	1367700
		2490.42	144800	2490.42	1366700
		2491.65	144220	2491.65	1369200
		2492.88	143010	2492.88	1370200
		2494.11	144400	2494.11	1375200
		2495.35	146380	2495.35	1367300
		2496.58	143930	2496.58	1377200
		2497.81	144020	2497.81	1369400
		2499.04	144050	2499.04	1373900
		2500.27	145900	2500.27	1370300
		2501.5	144110	2501.5	1372600
		2502.73	144610	2502.73	1369300
		2503.96	144370	2503.96	1385700
		2505.19	145880	2505.19	1378800
		2506.42	145240	2506.42	1375000
		2507.65	144460	2507.65	1375700
		2508.88	145350	2508.88	1379600
		2510.11	146050	2510.11	1380400
		2511.33	146250	2511.33	1376700
		2512.56	144460	2512.56	1377000
		2513.79	145040	2513.79	1385700
		2515.02	144910	2515.02	1373800
		2516.25	144930	2516.25	1378600
		2517.47	144450	2517.47	1376100
		2518.7	144900	2518.7	1372800
		2519.93	145270	2519.93	1379200
		2521.16	145450	2521.16	1385400
		2522.38	146330	2522.38	1384200
		2523.61	145830	2523.61	1386800
		2524.84	145110	2524.84	1380900
		2526.06	144740	2526.06	1384200
		2527.29	145150	2527.29	1383100
		2528.51	145190	2528.51	1384900
		2529.74	146130	2529.74	1378500
		2530.96	146250	2530.96	1388300
		2532.19	145010	2532.19	1379800
		2533.41	145920	2533.41	1384200
		2534.64	146980	2534.64	1383700
		2535.86	145220	2535.86	1378000
		2537.09	145830	2537.09	1387700
		2538.31	146540	2538.31	1390900
		2539.54	146400	2539.54	1392000
		2540.76	147860	2540.76	1381000
		2541.98	145700	2541.98	1388100
		2543.21	146310	2543.21	1385500
		2544.43	145110	2544.43	1394800
		2545.65	147070	2545.65	1386000
		2546.88	146440	2546.88	1392500
		2548.1	145830	2548.1	1389300
		2549.32	147350	2549.32	1394500
		2550.54	146840	2550.54	1405200
		2551.76	145110	2551.76	1380300
		2552.99	146110	2552.99	1382200
		2554.21	147350	2554.21	1393600
		2555.43	145140	2555.43	1388700
		2556.65	146320	2556.65	1398700
		2557.87	146230	2557.87	1387800
		2559.09	147620	2559.09	1389600
		2560.31	146930	2560.31	1403100
		2561.53	147490	2561.53	1402500
		2562.75	146550	2562.75	1393000
		2563.97	147210	2563.97	1387100
		2565.19	147940	2565.19	1393900
		2566.41	147860	2566.41	1385100
		2567.63	147620	2567.63	1390100
		2568.85	146260	2568.85	1390500
		2570.07	147560	2570.07	1395100
		2571.29	147350	2571.29	1387400
		2572.5	147120	2572.5	1393800
		2573.72	147800	2573.72	1398500
		2574.94	147900	2574.94	1393900
		2576.16	146960	2576.16	1391700
		2577.37	147160	2577.37	1396800
		2578.59	147630	2578.59	1400300
		2579.81	147420	2579.81	1405400
		2581.03	149670	2581.03	1397100
		2582.24	147910	2582.24	1395700
		2583.46	149370	2583.46	1399600
		2584.68	147830	2584.68	1403600
		2585.89	146660	2585.89	1393700
		2587.11	147130	2587.11	1400400
		2588.32	147920	2588.32	1403700
		2589.54	147400	2589.54	1397300
		2590.75	148410	2590.75	1396300
		2591.97	148350	2591.97	1395500
		2593.18	148760	2593.18	1394600
		2594.4	147220	2594.4	1400300
		2595.61	148050	2595.61	1405400
		2596.83	146020	2596.83	1394200
		2598.04	148120	2598.04	1390300
		2599.25	147970	2599.25	1398300
		2600.47	149010	2600.47	1396400
		2601.68	147630	2601.68	1399800
		2602.89	148730	2602.89	1405600
		2604.11	147450	2604.11	1396700
		2605.32	147560	2605.32	1404900
		2606.53	148690	2606.53	1401900
		2607.74	148550	2607.74	1398000
		2608.96	147750	2608.96	1397900
		2610.17	148530	2610.17	1391000
		2611.38	148280	2611.38	1393600
		2612.59	147880	2612.59	1406400
		2613.8	147800	2613.8	1398100
		2615.01	148890	2615.01	1403000
		2616.22	148670	2616.22	1391300
		2617.44	148380	2617.44	1399900
		2618.64	147340	2618.64	1402700
		2619.86	147920	2619.86	1395800
		2621.07	148180	2621.07	1401800
		2622.28	147340	2622.28	1389600
		2623.49	148600	2623.49	1389500
		2624.69	147960	2624.69	1401100
		2625.9	147390	2625.9	1408900
		2627.11	147960	2627.11	1410600
		2628.32	147270	2628.32	1396300
		2629.53	147950	2629.53	1393100
		2630.74	147570	2630.74	1391400
		2631.95	148370	2631.95	1384800
		2633.15	148140	2633.15	1397300
		2634.36	147850	2634.36	1398200
		2635.57	148440	2635.57	1394800
		2636.78	147860	2636.78	1397000
		2637.98	148530	2637.98	1403200
		2639.19	148520	2639.19	1387600
		2640.4	147130	2640.4	1394800
		2641.61	146680	2641.61	1382400
		2642.81	146310	2642.81	1392600
		2644.02	146900	2644.02	1394400
		2645.22	147710	2645.22	1397900
		2646.43	148090	2646.43	1389500
		2647.63	146650	2647.63	1391600
		2648.84	147480	2648.84	1392800
		2650.04	147000	2650.04	1395000
		2651.25	146860	2651.25	1390700
		2652.45	146660	2652.45	1396800
		2653.66	147100	2653.66	1378200
		2654.86	146350	2654.86	1379600
		2656.07	145980	2656.07	1392800
		2657.27	147750	2657.27	1394600
		2658.48	146350	2658.48	1386300
		2659.68	145720	2659.68	1391200
		2660.88	146280	2660.88	1389700
		2662.09	146360	2662.09	1391000
		2663.29	146680	2663.29	1387300
		2664.49	147280	2664.49	1380700
		2665.69	147850	2665.69	1398400
		2666.9	146260	2666.9	1377500
		2668.1	147200	2668.1	1385500
		2669.3	145030	2669.3	1380600
		2670.5	147870	2670.5	1387400
		2671.7	145380	2671.7	1387900
		2672.9	145890	2672.9	1372800
		2674.1	146220	2674.1	1383100
		2675.31	144730	2675.31	1377500
		2676.51	146430	2676.51	1385400
		2677.71	146230	2677.71	1379100
		2678.91	145810	2678.91	1374400
		2680.11	146250	2680.11	1381900
		2681.31	147080	2681.31	1391300
		2682.51	145920	2682.51	1379800
		2683.7	146340	2683.7	1392900
		2684.9	146460	2684.9	1388300
		2686.1	145710	2686.1	1375600
		2687.3	146300	2687.3	1369100
		2688.5	145680	2688.5	1385000
		2689.7	146240	2689.7	1378000
		2690.9	145940	2690.9	1385000
		2692.1	146150	2692.1	1351800
		2693.29	146420	2693.29	1371000
		2694.49	146890	2694.49	1376300
		2695.69	145660	2695.69	1377300
		2696.89	145870	2696.89	1377700
		2698.08	145300	2698.08	1376400
		2699.28	146310	2699.28	1378300
		2700.48	145800	2700.48	1372300
		2701.67	145810	2701.67	1365700
		2702.87	144440	2702.87	1384900
		2704.06	144300	2704.06	1368700
		2705.26	146360	2705.26	1374000
		2706.46	144390	2706.46	1375500
		2707.65	144510	2707.65	1379000
		2708.85	145480	2708.85	1377800
		2710.04	145870	2710.04	1371100
		2711.24	145530	2711.24	1370000
		2712.43	144660	2712.43	1373900
		2713.63	144140	2713.63	1374000
		2714.82	145580	2714.82	1380700
		2716.01	146020	2716.01	1375100
		2717.21	146140	2717.21	1386800
		2718.4	146370	2718.4	1377400
		2719.59	144330	2719.59	1375700
		2720.79	146000	2720.79	1388200
		2721.98	145440	2721.98	1373200
		2723.17	146440	2723.17	1375200
		2724.37	145300	2724.37	1376500
		2725.56	144570	2725.56	1386300
		2726.75	146680	2726.75	1384400
		2727.94	146780	2727.94	1372800
		2729.13	145660	2729.13	1390100
		2730.33	146800	2730.33	1379900
		2731.52	146180	2731.52	1382000
		2732.71	145760	2732.71	1385900
		2733.9	146390	2733.9	1377300
		2735.09	145770	2735.09	1379300
		2736.28	147590	2736.28	1388800
		2737.47	146770	2737.47	1383800
		2738.66	146150	2738.66	1382400
		2739.85	146220	2739.85	1391700
		2741.04	145790	2741.04	1379800
		2742.23	145610	2742.23	1383400
		2743.42	145710	2743.42	1386700
		2744.61	145520	2744.61	1383100
		2745.8	147090	2745.8	1387700
		2746.99	146560	2746.99	1381800
		2748.17	146890	2748.17	1381900
		2749.36	145610	2749.36	1385900
		2750.55	147760	2750.55	1378900
		2751.74	145980	2751.74	1392500
		2752.93	146410	2752.93	1392300
		2754.11	146170	2754.11	1377900
		2755.3	146590	2755.3	1391600
		2756.49	145840	2756.49	1377100
		2757.67	146110	2757.67	1395600
		2758.86	146990	2758.86	1382200
		2760.05	146500	2760.05	1384000
		2761.23	146780	2761.23	1390500
		2762.42	147400	2762.42	1379400
		2763.61	147020	2763.61	1392500
		2764.79	146410	2764.79	1391400
		2765.98	146810	2765.98	1391800
		2767.16	146900	2767.16	1393900
		2768.35	147380	2768.35	1402900
		2769.53	146130	2769.53	1379300
		2770.72	148530	2770.72	1391000
		2771.9	146540	2771.9	1372500
		2773.09	146910	2773.09	1393900
		2774.27	147710	2774.27	1392200
		2775.46	146950	2775.46	1398800
		2776.64	148720	2776.64	1394000
		2777.82	148280	2777.82	1386200
		2779.01	146670	2779.01	1394400
		2780.19	148720	2780.19	1402600
		2781.37	147460	2781.37	1402800
		2782.56	147770	2782.56	1396200
		2783.74	148030	2783.74	1396700
		2784.92	149190	2784.92	1389300
		2786.1	148810	2786.1	1400300
		2787.28	148490	2787.28	1393900
		2788.47	147560	2788.47	1395900
		2789.65	148780	2789.65	1401400
		2790.83	147430	2790.83	1403700
		2792.01	148130	2792.01	1401700
		2793.19	148830	2793.19	1404600
		2794.37	149030	2794.37	1404200
		2795.55	149160	2795.55	1408100
		2796.73	149310	2796.73	1408400
		2797.91	149600	2797.91	1409600
		2799.09	147790	2799.09	1398400
		2800.27	149860	2800.27	1407600
		2801.45	149640	2801.45	1395500
		2802.63	149800	2802.63	1415000
		2803.81	149700	2803.81	1402300
		2804.99	148860	2804.99	1404000
		2806.17	149050	2806.17	1413700
		2807.35	149500	2807.35	1409800
		2808.53	148840	2808.53	1399300
		2809.7	149810	2809.7	1418700
		2810.88	148810	2810.88	1405900
		2812.06	148720	2812.06	1409300
		2813.24	148700	2813.24	1409500
		2814.41	150310	2814.41	1413400
		2815.59	149450	2815.59	1414200
		2816.77	148720	2816.77	1416300
		2817.95	149820	2817.95	1406500
		2819.12	149010	2819.12	1409600
		2820.3	150600	2820.3	1411600
		2821.47	149080	2821.47	1416000
		2822.65	150370	2822.65	1405400
		2823.83	149890	2823.83	1408500
		2825	149500	2825	1410200
		2826.18	150390	2826.18	1410700
		2827.35	148950	2827.35	1421600
		2828.53	150020	2828.53	1409600
		2829.7	149930	2829.7	1413300
		2830.88	150100	2830.88	1416000
		2832.05	150780	2832.05	1413400
		2833.23	150620	2833.23	1418300
		2834.4	150300	2834.4	1418400
		2835.57	149690	2835.57	1424500
		2836.75	150750	2836.75	1413500
		2837.92	149920	2837.92	1417300
		2839.1	151530	2839.1	1418200
		2840.27	151650	2840.27	1425900
		2841.44	150770	2841.44	1415800
[truncated: 1 more rows]

## Sheet: Fig. 3b
			1e-05					0.0002				0.0005
		3.97904e-13	0.00503				3.97904e-13	0.02891			3.97904e-13	-0.000322018
		0.01213	0.00508				0.01213	0.02949			0.01213	0.0011
		0.02425	0.00549				0.02425	0.03049			0.02425	0.00201
		0.03831	0.00609				0.03831	0.03343			0.03831	0.00248
		0.05044	0.00678				0.05044	0.03693			0.05044	0.00418
		0.06257	0.00705				0.06257	0.03836			0.06257	0.00593
		0.07456	0.00733				0.07456	0.03973			0.07456	0.00822
		0.08669	0.00731				0.08669	0.04075			0.08669	0.0089
		0.09882	0.00734				0.09882	0.0411			0.09882	0.00931
		0.11094	0.00747				0.11094	0.04244			0.11094	0.00929
		0.125	0.00736				0.125	0.04383			0.125	0.00938
		0.13713	0.00719				0.13713	0.04485			0.13713	0.01011
		0.14913	0.00713				0.14913	0.04656			0.14913	0.01185
		0.16125	0.00719				0.16125	0.04831			0.16125	0.01451
		0.17338	0.00715				0.17338	0.0496			0.17338	0.01608
		0.1855	0.0071				0.1855	0.04983			0.1855	0.01775
		0.1975	0.00714				0.1975	0.04872			0.1975	0.0196
		0.21169	0.00737				0.21169	0.0489			0.21169	0.02328
		0.22369	0.00742				0.22369	0.04986			0.22369	0.03
		0.23581	0.00743				0.23581	0.0502			0.23581	0.0387
		0.24794	0.00743				0.24794	0.05078			0.24794	0.05042
		0.26007	0.00753				0.26007	0.05209			0.26007	0.06529
		0.27206	0.00766				0.27206	0.05228			0.27206	0.07873
		0.28419	0.00763				0.28419	0.05133			0.28419	0.09415
		0.29825	0.0079				0.29825	0.05099			0.29825	0.1073
		0.31038	0.00825				0.31038	0.05215			0.31038	0.12139
		0.3225	0.00852				0.3225	0.0563			0.3225	0.13616
		0.33463	0.00868				0.33463	0.06054			0.33463	0.1479
		0.34663	0.00906				0.34663	0.06521			0.34663	0.1641
		0.35875	0.00954				0.35875	0.06941			0.35875	0.18001
		0.37088	0.00988				0.37088	0.07491			0.37088	0.19052
		0.38494	0.01028				0.38494	0.07948			0.38494	0.19546
		0.39707	0.01063				0.39707	0.08458			0.39707	0.20037
		0.40906	0.01111				0.40906	0.08941			0.40906	0.20217
		0.42119	0.01146				0.42119	0.09471			0.42119	0.20669
		0.43332	0.01192				0.43332	0.10015			0.43332	0.21033
		0.44544	0.01248				0.44544	0.10372			0.44544	0.21138
		0.45744	0.01296				0.45744	0.10637			0.45744	0.2116
		0.47163	0.01334				0.47163	0.10856			0.47163	0.20058
		0.48376	0.01352				0.48376	0.11105			0.48376	0.18661
		0.49575	0.01393				0.49575	0.11213			0.49575	0.17223
		0.50788	0.01439				0.50788	0.11326			0.50788	0.1583
		0.52	0.01496				0.52	0.11378			0.52	0.14439
		0.532	0.01542				0.532	0.1145			0.532	0.13291
		0.54413	0.01572				0.54413	0.11483			0.54413	0.12247
		0.55819	0.01586				0.55819	0.11495			0.55819	0.11716
		0.57032	0.01596				0.57032	0.11545			0.57032	0.11566
		0.58244	0.01606				0.58244	0.11604			0.58244	0.11881
		0.59457	0.0161				0.59457	0.1158			0.59457	0.12802
		0.60656	0.01618				0.60656	0.11518			0.60656	0.13581
		0.61869	0.01609				0.61869	0.11501			0.61869	0.14463
		0.63082	0.01579				0.63082	0.11513			0.63082	0.15269
		0.64488	0.01525				0.64488	0.1152			0.64488	0.16143
		0.657	0.01478				0.657	0.11547			0.657	0.16784
		0.66913	0.01445				0.66913	0.11463			0.66913	0.17393
		0.68113	0.01411				0.68113	0.11288			0.68113	0.17374
		0.69325	0.01381				0.69325	0.11051			0.69325	0.17164
		0.70538	0.01355				0.70538	0.10784			0.70538	0.16426
		0.71751	0.0133				0.71751	0.10544			0.71751	0.15291
		0.73157	0.01303				0.73157	0.1027			0.73157	0.13998
		0.74369	0.01273				0.74369	0.09953			0.74369	0.12447
		0.75569	0.01252				0.75569	0.09546			0.75569	0.10509
		0.76782	0.01227				0.76782	0.09184			0.76782	0.08346
		0.77994	0.01185				0.77994	0.08652			0.77994	0.06698
		0.79207	0.01137				0.79207	0.08156			0.79207	0.0496
		0.80407	0.01093				0.80407	0.07845			0.80407	0.03431
		0.81826	0.0105				0.81826	0.07592			0.81826	0.01749
		0.83025	0.01005				0.83025	0.0726			0.83025	0.00792
		0.84238	0.00949				0.84238	0.06875			0.84238	-0.000285031
		0.85451	0.00915				0.85451	0.06356			0.85451	-0.00501
		0.86663	0.00895				0.86663	0.05818			0.86663	-0.00776
		0.87863	0.00867				0.87863	0.05277			0.87863	-0.0058
		0.89075	0.00845				0.89075	0.04542			0.89075	-0.00199
		0.90482	0.00814				0.90482	0.03873			0.90482	-0.000602618
		0.91694	0.00749				0.91694	0.03219			0.91694	0.00174
		0.92907	0.00683				0.92907	0.02469			0.92907	0.00332
		0.94119	0.00587				0.94119	0.01899			0.94119	0.00682
		0.95319	0.00457				0.95319	0.01477			0.95319	0.00665
		0.96532	0.00345				0.96532	0.01156			0.96532	0.00667
		0.97744	0.00204				0.97744	0.01274			0.97744	0.00746
		0.99151	0.000954747				0.99151	0.01176			0.99151	0.00939
		1.00363	0.000611883				1.00363	0.01187			1.00363	0.01034
		1.01576	0.000707694				1.01576	0.01302			1.01576	0.0125
		1.02775	0.00124				1.02775	0.01609			1.02775	0.01452
		1.03988	0.00235				1.03988	0.02001			1.03988	0.01536
		1.05201	0.00354				1.05201	0.02175			1.05201	0.01782
		1.064	0.00463				1.064	0.02036			1.064	0.01976
		1.07819	0.0059				1.07819	0.01986			1.07819	0.02143
		1.09019	0.00687				1.09019	0.0199			1.09019	0.02155
		1.10232	0.00774				1.10232	0.01936			1.10232	0.02029
		1.11444	0.00829				1.11444	0.02118			1.11444	0.01917
		1.12657	0.00845				1.12657	0.02331			1.12657	0.01862
		1.13857	0.00839				1.13857	0.02568			1.13857	0.01941
		1.15069	0.00829				1.15069	0.02766			1.15069	0.02089
		1.16475	0.00823				1.16475	0.02931			1.16475	0.02117
		1.17688	0.00813				1.17688	0.03136			1.17688	0.01985
		1.18901	0.00807				1.18901	0.0336			1.18901	0.01988
		1.20113	0.00802				1.20113	0.03588			1.20113	0.01927
		1.21313	0.00809				1.21313	0.03938			1.21313	0.01958
		1.22526	0.00813				1.22526	0.04101			1.22526	0.02238
		1.23738	0.00813				1.23738	0.0426			1.23738	0.02739
		1.25144	0.00808				1.25144	0.04268			1.25144	0.03506
		1.26357	0.00822				1.26357	0.04313			1.26357	0.04464
		1.2757	0.00833				1.2757	0.0433			1.2757	0.05549
		1.28769	0.00843				1.28769	0.04396			1.28769	0.07091
		1.29982	0.00866				1.29982	0.04337			1.29982	0.08849
		1.31194	0.00903				1.31194	0.04471			1.31194	0.10447
		1.32407	0.00912				1.32407	0.04505			1.32407	0.12281
		1.33813	0.00924				1.33813	0.04649			1.33813	0.14098
		1.35026	0.00933				1.35026	0.04941			1.35026	0.15944
		1.36226	0.0095				1.36226	0.05386			1.36226	0.17281
		1.37438	0.01				1.37438	0.05893			1.37438	0.17999
		1.38651	0.01035				1.38651	0.06419			1.38651	0.18426
		1.39863	0.01082				1.39863	0.06914			1.39863	0.18636
		1.41063	0.01105				1.41063	0.0726			1.41063	0.18482
		1.42482	0.01126				1.42482	0.07838			1.42482	0.18175
		1.43682	0.01128				1.43682	0.08323			1.43682	0.17913
		1.44894	0.01171				1.44894	0.08804			1.44894	0.17456
		1.46107	0.01215				1.46107	0.09075			1.46107	0.17421
		1.4732	0.01247				1.4732	0.09279			1.4732	0.17429
		1.48519	0.01275				1.48519	0.09336			1.48519	0.17223
		1.49732	0.01297				1.49732	0.09412			1.49732	0.17278
		1.51138	0.01321				1.51138	0.09462			1.51138	0.17243
		1.52351	0.01335				1.52351	0.09472			1.52351	0.1709
		1.53563	0.01372				1.53563	0.09531			1.53563	0.17328
		1.54776	0.014				1.54776	0.09431			1.54776	0.1767
		1.55976	0.0143				1.55976	0.09326			1.55976	0.18068
		1.57188	0.01433				1.57188	0.09224			1.57188	0.18619
		1.58401	0.01423				1.58401	0.08989			1.58401	0.18685
		1.59807	0.01421				1.59807	0.08985			1.59807	0.18163
		1.6102	0.01423				1.6102	0.09032			1.6102	0.17962
		1.62232	0.01395				1.62232	0.0908			1.62232	0.17504
		1.63432	0.01345				1.63432	0.09152			1.63432	0.16789
		1.64645	0.01295				1.64645	0.09244			1.64645	0.16203
		1.65857	0.01232				1.65857	0.09388			1.65857	0.15397
		1.67263	0.01182				1.67263	0.09497			1.67263	0.14434
		1.68669	0.0115				1.68669	0.0959			1.68669	0.13365
		1.69882	0.0114				1.69882	0.096			1.69882	0.12176
		1.71095	0.0114				1.71095	0.09691			1.71095	0.11143
		1.72307	0.01149				1.72307	0.09486			1.72307	0.1037
		1.73507	0.01151				1.73507	0.09223			1.73507	0.09443
		1.7472	0.01159				1.7472	0.08925			1.7472	0.08628
		1.75932	0.0118				1.75932	0.08486			1.75932	0.07871
		1.77338	0.01187				1.77338	0.08102			1.77338	0.06968
		1.78551	0.01185				1.78551	0.07521			1.78551	0.06032
		1.79763	0.01159				1.79763	0.07041			1.79763	0.04981
		1.80963	0.01116				1.80963	0.06502			1.80963	0.04119
		1.82176	0.01066				1.82176	0.05983			1.82176	0.03199
		1.83388	0.01009				1.83388	0.05345			1.83388	0.02482
		1.84795	0.00928				1.84795	0.04631			1.84795	0.01911
		1.86007	0.00842				1.86007	0.03691			1.86007	0.01589
		1.8722	0.00761				1.8722	0.02874			1.8722	0.01314
		1.88419	0.00642				1.88419	0.02198			1.88419	0.01031
		1.89632	0.00545				1.89632	0.01525			1.89632	0.00765
		1.90845	0.00461				1.90845	0.01133			1.90845	0.0061
		1.92044	0.0035				1.92044	0.00434			1.92044	0.00556
		1.93463	0.00231				1.93463	-0.00119			1.93463	0.00469
		1.94676	0.00107				1.94676	-0.00453			1.94676	0.00567
		1.95876	0.000171865				1.95876	-0.00323			1.95876	0.00533
		1.97088	-0.000494513				1.97088	0.000960968			1.97088	0.00403
		1.98301	-0.000670829				1.98301	0.00748			1.98301	0.00273
		1.99501	-0.000982327				1.99501	0.01007			1.99501	0.00167
		2.00713	0.000234034				2.00713	0.01102			2.00713	0.00195
		2.02132	0.00125				2.02132	0.00989			2.02132	0.00271
		2.03332	0.00213				2.03332	0.00801			2.03332	0.00302
		2.04545	0.00349				2.04545	0.00838			2.04545	0.0031
		2.05757	0.00459				2.05757	0.00767			2.05757	0.00361
		2.06957	0.00546				2.06957	0.00662			2.06957	0.00392
		2.0817	0.006				2.0817	0.00542			2.0817	0.00436
		2.09382	0.00652				2.09382	0.00518			2.09382	0.0056
		2.10788	0.00676				2.10788	0.00549			2.10788	0.00685
		2.12001	0.00701				2.12001	0.00767			2.12001	0.00946
		2.13214	0.0069				2.13214	0.01021			2.13214	0.01181
		2.14413	0.00682				2.14413	0.01278			2.14413	0.01395
		2.15626	0.00681				2.15626	0.01647			2.15626	0.01591
		2.16839	0.00661				2.16839	0.0198			2.16839	0.0179
		2.18051	0.00653				2.18051	0.02255			2.18051	0.02013
		2.19457	0.00644				2.19457	0.02555			2.19457	0.02211
		2.2067	0.00637				2.2067	0.02688			2.2067	0.0257
		2.2187	0.00635				2.2187	0.02818			2.2187	0.02907
		2.23082	0.00632				2.23082	0.03063			2.23082	0.03358
		2.24295	0.00636				2.24295	0.03248			2.24295	0.03715
		2.25507	0.00644				2.25507	0.03539			2.25507	0.0454
		2.26707	0.00653				2.26707	0.03832			2.26707	0.05678
		2.28126	0.00646				2.28126	0.04127			2.28126	0.07083
		2.29326	0.00654				2.29326	0.04366			2.29326	0.08799
		2.30538	0.0067				2.30538	0.046			2.30538	0.10226
		2.31751	0.00669				2.31751	0.04882			2.31751	0.11894
		2.32964	0.00682				2.32964	0.05215			2.32964	0.13541
		2.34163	0.00686				2.34163	0.05763			2.34163	0.1525
		2.35376	0.00716				2.35376	0.06266			2.35376	0.16414
		2.36782	0.00749				2.36782	0.06856			2.36782	0.17731
		2.37995	0.00792				2.37995	0.07396			2.37995	0.18511
		2.39207	0.00848				2.39207	0.07977			2.39207	0.18847
		2.4042	0.00912				2.4042	0.08535			2.4042	0.18976
		2.4162	0.00976				2.4162	0.09068			2.4162	0.18909
		2.42832	0.01025				2.42832	0.09625			2.42832	0.18968
		2.44045	0.01104				2.44045	0.10196			2.44045	0.18702
		2.45451	0.01166				2.45451	0.10743			2.45451	0.18119
		2.46664	0.01226				2.46664	0.11233			2.46664	0.17241
		2.47876	0.01281				2.47876	0.11616			2.47876	0.16598
		2.49076	0.0134				2.49076	0.11823			2.49076	0.15642
		2.50289	0.01374				2.50289	0.12014			2.50289	0.14689
		2.51501	0.01399				2.51501	0.12144			2.51501	0.13835
		2.52714	0.0143				2.52714	0.12214			2.52714	0.12966
		2.5412	0.01439				2.5412	0.12261			2.5412	0.1232
		2.55333	0.01445				2.55333	0.12256			2.55333	0.1194
		2.56532	0.01439				2.56532	0.12131			2.56532	0.12043
		2.57745	0.01426				2.57745	0.11891			2.57745	0.1249
		2.58957	0.01416				2.58957	0.11586			2.58957	0.13019
		2.6017	0.01395				2.6017	0.11317			2.6017	0.13707
		2.6137	0.01362				2.6137	0.11115			2.6137	0.14555
		2.62789	0.01336				2.62789	0.10916			2.62789	0.15153
		2.63989	0.01299				2.63989	0.10825			2.63989	0.15612
		2.65201	0.01247				2.65201	0.10772			2.65201	0.15962
		2.66414	0.01207				2.66414	0.10685			2.66414	0.15675
		2.67613	0.01174				2.67613	0.10548			2.67613	0.15297
		2.68826	0.01141				2.68826	0.10364			2.68826	0.1483
		2.70039	0.01131				2.70039	0.10303			2.70039	0.13767
		2.71445	0.01151				2.71445	0.10188			2.71445	0.1255
		2.72657	0.01177				2.72657	0.10079			2.72657	0.11146
		2.7387	0.01209				2.7387	0.09938			2.7387	0.0953
		2.7507	0.0124				2.7507	0.09813			2.7507	0.08379
		2.76282	0.01266				2.76282	0.09627			2.76282	0.0721
		2.77495	0.01274				2.77495	0.09393			2.77495	0.05886
		2.78708	0.01275				2.78708	0.0914			2.78708	0.04991
		2.80114	0.01274				2.80114	0.08942			2.80114	0.03823
		2.81326	0.01275				2.81326	0.08742			2.81326	0.02324
		2.82526	0.01266				2.82526	0.08411			2.82526	0.01339
		2.83739	0.01219				2.83739	0.07991			2.83739	0.00596
		2.84951	0.01157				2.84951	0.07505			2.84951	0.00383
		2.86164	0.01089				2.86164	0.07			2.86164	0.00285
		2.87364	0.01004				2.87364	0.06412			2.87364	0.00141
		2.88783	0.00901				2.88783	0.057			2.88783	0.00185
		2.89982	0.00799				2.89982	0.04998			2.89982	0.00406
		2.91195	0.00678				2.91195	0.04219			2.91195	0.00456
		2.92408	0.00572				2.92408	0.03494			2.92408	0.00715
		2.9362	0.0045				2.9362	0.03068			2.9362	0.01174
		2.9482	0.00311				2.9482	0.0296			2.9482	0.01485
		2.96032	0.00215				2.96032	0.02989			2.96032	0.01819
		2.97439	0.00165				2.97439	0.02973			2.97439	0.01782
		2.98651	0.00162				2.98651	0.02971			2.98651	0.01821
		2.99864	0.00186				2.99864	0.02992			2.99864	0.01726
		3.01076	0.00264				3.01076	0.03015			3.01076	0.01761
		3.02276	0.00369				3.02276	0.02996			3.02276	0.01743
		3.03489	0.00482				3.03489	0.03055			3.03489	0.01847
		3.04701	0.00564				3.04701	0.03051			3.04701	0.02015
		3.06108	0.00639				3.06108	0.02832			3.06108	0.02121
		3.0732	0.00715				3.0732	0.02665			3.0732	0.02329
		3.08533	0.0076				3.08533	0.02561			3.08533	0.02509
		3.09732	0.00781				3.09732	0.02559			3.09732	0.02713
		3.10945	0.00778				3.10945	0.02633			3.10945	0.02856
		3.12158	0.00775				3.12158	0.02659			3.12158	0.0299
		3.1337	0.0076				3.1337	0.02719			3.1337	0.03035
		3.14776	0.00752				3.14776	0.02805			3.14776	0.03204
		3.15989	0.00755				3.15989	0.02989			3.15989	0.03294
		3.17189	0.00751				3.17189	0.03057			3.17189	0.03387
		3.18401	0.00749				3.18401	0.03145			3.18401	0.03403
		3.19614	0.00751				3.19614	0.03072			3.19614	0.03494
		3.20827	0.00756				3.20827	0.03042			3.20827	0.03659
		3.22026	0.00776				3.22026	0.03134			3.22026	0.04035
		3.23445	0.0081				3.23445	0.03219			3.23445	0.04755
		3.24645	0.00837				3.24645	0.03642			3.24645	0.05802
		3.25858	0.00866				3.25858	0.04024			3.25858	0.06923
		3.2707	0.00883				3.2707	0.04239			3.2707	0.0814
		3.28283	0.00897				3.28283	0.04452			3.28283	0.09565
		3.29483	0.00919				3.29483	0.04644			3.29483	0.11068
		3.30695	0.00928				3.30695	0.04989			3.30695	0.13018
		3.32101	0.00921				3.32101	0.05434			3.32101	0.1452
		3.33314	0.00917				3.33314	0.05906			3.33314	0.15886
		3.34527	0.00918				3.34527	0.0641			3.34527	0.1684
		3.35726	0.00897				3.35726	0.07006			3.35726	0.17402
		3.36939	0.00935				3.36939	0.07357			3.36939	0.17746
		3.38151	0.00977				3.38151	0.07833			3.38151	0.17994
		3.39364	0.0103				3.39364	0.08337			3.39364	0.1803
		3.4077	0.01087				3.4077	0.08837			3.4077	0.17859
		3.41983	0.01124				3.41983	0.09413			3.41983	0.17495
		3.43183	0.01173				3.43183	0.09933			3.43183	0.16733
		3.44395	0.01233				3.44395	0.10328			3.44395	0.15937
		3.45608	0.01292				3.45608	0.10716			3.45608	0.15318
		3.4682	0.01335				3.4682	0.11044			3.4682	0.14693
		3.4802	0.01369				3.4802	0.11312			3.4802	0.13927
		3.49439	0.01381				3.49439	0.11571			3.49439	0.12814
		3.50639	0.01389				3.50639	0.11747			3.50639	0.11927
		3.51851	0.01389				3.51851	0.11918			3.51851	0.10986
		3.53064	0.01387				3.53064	0.12054			3.53064	0.10138
		3.54277	0.01394				3.54277	0.12053			3.54277	0.09915
		3.55476	0.01398				3.55476	0.11971			3.55476	0.10273
		3.56689	0.01399				3.56689	0.11839			3.56689	0.11113
		3.58095	0.01391				3.58095	0.11573			3.58095	0.11809
		3.59308	0.01384				3.59308	0.11291			3.59308	0.12379
		3.6052	0.01384				3.6052	0.11008			3.6052	0.13098
		3.61733	0.01374				3.61733	0.10746			3.61733	0.14005
		3.62933	0.01362				3.62933	0.10515			3.62933	0.14383
		3.64145	0.01345				3.64145	0.10373			3.64145	0.14698
		3.65358	0.01332				3.65358	0.1023			3.65358	0.15088
		3.66764	0.01323				3.66764	0.10169			3.66764	0.14785
		3.67977	0.01318				3.67977	0.10107			3.67977	0.13812
		3.69189	0.0131				3.69189	0.1016			3.69189	0.1261
		3.70389	0.01315				3.70389	0.10226			3.70389	0.11134
		3.71602	0.01319				3.71602	0.10174			3.71602	0.09784
		3.72814	0.01325				3.72814	0.10035			3.72814	0.08338
		3.74027	0.01316				3.74027	0.09905			3.74027	0.07025
		3.75433	0.01299				3.75433	0.09751			3.75433	0.05741
		3.76645	0.01281				3.76645	0.09461			3.76645	0.0457
		3.77845	0.01246				3.77845	0.09113			3.77845	0.03469
		3.79058	0.01204				3.79058	0.08824			3.79058	0.0251
		3.8027	0.01146				3.8027	0.0853			3.8027	0.01613
		3.81483	0.01097				3.81483	0.08173			3.81483	0.00869
		3.82683	0.01038				3.82683	0.07852			3.82683	0.00515
		3.84102	0.00975				3.84102	0.0747			3.84102	0.00288
		3.85301	0.00906				3.85301	0.07087			3.85301	0.00139
		3.86514	0.00829				3.86514	0.06696			3.86514	-0.000521473
		3.87727	0.00764				3.87727	0.06123			3.87727	-0.00107
		3.88939	0.00663				3.88939	0.05677			3.88939	-0.00239
		3.90139	0.00558				3.90139	0.05217			3.90139	-0.00454
		3.91352	0.00453				3.91352	0.04834			3.91352	-0.00437
		3.92758	0.0034				3.92758	0.04407			3.92758	-0.00226
		3.9397	0.002				3.9397	0.04101			3.9397	-0.001
		3.95183	0.000644346				3.95183	0.03896			3.95183	-0.000393287
		3.96396	-0.000710289				3.96396	0.03977			3.96396	0.000560509
		3.97595	-0.00163				3.97595	0.04104			3.97595	0.00229
		3.98808	-0.0016				3.98808	0.04097			3.98808	0.00461
		4.00214	-0.00122				4.00214	0.04177			4.00214	0.00805
		4.01427	-0.000140503				4.01427	0.04144			4.01427	0.01261
		4.02639	0.000960207				4.02639	0.04212			4.02639	0.0177
		4.03852	0.00232				4.03852	0.04153			4.03852	0.02065
		4.05052	0.00343				4.05052	0.04215			4.05052	0.02205
		4.06264	0.0044				4.06264	0.04304			4.06264	0.02359
		4.07477	0.00481				4.07477	0.04393			4.07477	0.02485
		4.08883	0.00556				4.08883	0.04354			4.08883	0.02642
		4.10096	0.00594				4.10096	0.04369			4.10096	0.02659
		4.11308	0.00607				4.11308	0.04403			4.11308	0.02716
		4.12508	0.00606				4.12508	0.04469			4.12508	0.02679
		4.1372	0.00604				4.1372	0.04552			4.1372	0.02594
		4.14933	0.00601				4.14933	0.04619			4.14933	0.02529
		4.16133	0.00583				4.16133	0.04667			4.16133	0.02507
		4.17552	0.00586				4.17552	0.0478			4.17552	0.02489
		4.18752	0.00598				4.18752	0.048			4.18752	0.0245
		4.19964	0.00636				4.19964	0.04801			4.19964	0.02442
		4.21177	0.00643				4.21177	0.04828			4.21177	0.02571
		4.22389	0.00659				4.22389	0.04916			4.22389	0.03049
		4.23589	0.00673				4.23589	0.05007			4.23589	0.03954
		4.24802	0.00682				4.24802	0.05178			4.24802	0.05082
		4.26208	0.00691				4.26208	0.05333			4.26208	0.06457
		4.2742	0.0072				4.2742	0.05347			4.2742	0.07749
		4.28633	0.00731				4.28633	0.054			4.28633	0.09439
		4.29846	0.00749				4.29846	0.05481			4.29846	0.11234
		4.31045	0.00751				4.31045	0.05678			4.31045	0.12996
		4.32258	0.00746				4.32258	0.06045			4.32258	0.148
		4.33471	0.00752				4.33471	0.06434			4.33471	0.16507
		4.34877	0.00747				4.34877	0.0686			4.34877	0.17739
		4.36089	0.00766				4.36089	0.07261			4.36089	0.18754
		4.37302	0.00796				4.37302	0.07652			4.37302	0.19533
		4.38502	0.00835				4.38502	0.08071			4.38502	0.20335
		4.39714	0.00879				4.39714	0.08567			4.39714	0.21176
		4.40927	0.00919				4.40927	0.09046			4.40927	0.21477
		4.4214	0.00953				4.4214	0.09458			4.4214	0.21578
		4.43546	0.01005				4.43546	0.09794			4.43546	0.21787
		4.44758	0.01082				4.44758	0.10137			4.44758	0.21701
		4.45958	0.01147				4.45958	0.10464			4.45958	0.2153
		4.47171	0.01209				4.47171	0.10776			4.47171	0.21378
		4.48383	0.01263				4.48383	0.11028			4.48383	0.20171
		4.49596	0.01312				4.49596	0.11271			4.49596	0.18709
		4.51002	0.01365				4.51002	0.11492			4.51002	0.17237
		4.52408	0.01404				4.52408	0.11652			4.52408	0.15855
		4.53621	0.01454				4.53621	0.11781			4.53621	0.14436
		4.54833	0.01492				4.54833	0.11854			4.54833	0.13497
		4.56033	0.01532				4.56033	0.11868			4.56033	0.13515
		4.57246	0.01557				4.57246	0.11651			4.57246	0.13949
		4.58458	0.01572				4.58458	0.11386			4.58458	0.14443
		4.59671	0.01589				4.59671	0.11138			4.59671	0.14837
		4.61077	0.01592				4.61077	0.10968			4.61077	0.15607
		4.6229	0.01589				4.6229	0.10708			4.6229	0.16559
		4.63489	0.01569				4.63489	0.10456			4.63489	0.17051
		4.64702	0.01535				4.64702	0.10302			4.64702	0.17342
		4.65914	0.01494				4.65914	0.10158			4.65914	0.17762
		4.67127	0.01464				4.67127	0.10054			4.67127	0.18135
		4.68327	0.01431				4.68327	0.09975			4.68327	0.17435
		4.69746	0.0141				4.69746	0.09959			4.69746	0.16007
		4.70946	0.01389				4.70946	0.09919			4.70946	0.14211
		4.72158	0.01369				4.72158	0.0976			4.72158	0.12462
		4.73371	0.0135				4.73371	0.09478			4.73371	0.10799
		4.74583	0.01328				4.74583	0.09234			4.74583	0.09167
		4.75783	0.0129				4.75783	0.08979			4.75783	0.07777
		4.76996	0.0126				4.76996	0.08667			4.76996	0.06502
		4.78402	0.01227				4.78402	0.08307			4.78402	0.05118
		4.79614	0.01195				4.79614	0.07901			4.79614	0.03467
		4.80827	0.01141				4.80827	0.07536			4.80827	0.02047
		4.8204	0.01073				4.8204	0.07168			4.8204	0.01173
		4.83239	0.01019				4.83239	0.06728			4.83239	0.00688
		4.84452	0.00941				4.84452	0.06253			4.84452	0.00433
		4.85665	0.00859				4.85665	0.05574			4.85665	0.00363
		4.87071	0.00757				4.87071	0.04709			4.87071	0.00351
		4.88283	0.00678				4.88283	0.04028			4.88283	0.00404
		4.89496	0.00595				4.89496	0.03554			4.89496	0.00463
		4.90696	0.00485				4.90696	0.03091			4.90696	0.00531
		4.91908	0.00359				4.91908	0.0262			4.91908	0.00691
		4.93121	0.00245				4.93121	0.02167			4.93121	0.00804
		4.94321	0.00121				4.94321	0.01874			4.94321	0.00898
		4.9574	-0.000242717				4.9574	0.01861			4.9574	0.00896
		4.96952	-0.000731571				4.96952	0.01988			4.96952	0.0087
		4.98152	-0.000916389				4.98152	0.02414			4.98152	0.00842
		4.99365	-0.000326608				4.99365	0.02975			4.99365	0.00815
		5.00577	0.00015832				5.00577	0.03155			5.00577	0.00761
		5.01777	0.000904005				5.01777	0.03095			5.01777	0.00837
		5.02989	0.00161				5.02989	0.03034			5.02989	0.00938
		5.04409	0.0024				5.04409	0.03066			5.04409	0.00915
		5.05608	0.00329				5.05608	0.03059			5.05608	0.00927
		5.06821	0.00417				5.06821	0.02962			5.06821	0.00893
		5.08033	0.00491				5.08033	0.02918			5.08033	0.00921
		5.09233	0.00535				5.09233	0.02872			5.09233	0.00885
		5.10446	0.00582				5.10446	0.02889			5.10446	0.00747
		5.11658	0.00609				5.11658	0.03002			5.11658	0.00644
		5.13065	0.00648				5.13065	0.03132			5.13065	0.00524
		5.14277	0.00681				5.14277	0.03189			5.14277	0.00376
		5.1549	0.00737				5.1549	0.03239			5.1549	0.00224
		5.16689	0.00778				5.16689	0.03259			5.16689	0.00112
		5.17902	0.00815				5.17902	0.03187			5.17902	-9.31194e-05
		5.19115	0.00834				5.19115	0.0319			5.19115	-0.000450831
		5.20327	0.00853				5.20327	0.03153			5.20327	-0.000435677
		5.21733	0.00868				5.21733	0.03159			5.21733	0.00133
		5.22946	0.00854				5.22946	0.0325			5.22946	0.00566
		5.24146	0.00847				5.24146	0.03326			5.24146	0.01475
		5.25358	0.00848				5.25358	0.03369			5.25358	0.02827
		5.26571	0.00855				5.26571	0.03396			5.26571	0.0435
		5.27784	0.00862				5.27784	0.03429			5.27784	0.06033
		5.28983	0.0087				5.28983	0.03581			5.28983	0.07932
		5.30402	0.00854				5.30402	0.03871			5.30402	0.09821
		5.31602	0.00841				5.31602	0.0417			5.31602	0.12
		5.32815	0.00843				5.32815	0.04582			5.32815	0.14038
		5.34027	0.00868				5.34027	0.05061			5.34027	0.15799
		5.3524	0.0091				5.3524	0.05528			5.3524	0.17119
		5.3644	0.00941				5.3644	0.06032			5.3644	0.17877
		5.37652	0.00976				5.37652	0.06613			5.37652	0.18297
		5.39058	0.01015				5.39058	0.07237			5.39058	0.18514
		5.40271	0.01053				5.40271	0.07922			5.40271	0.18688
		5.41484	0.01089				5.41484	0.08506			5.41484	0.18739
		5.42696	0.01138				5.42696	0.09059			5.42696	0.18835
		5.43896	0.01192				5.43896	0.09537			5.43896	0.18347
		5.45108	0.01246				5.45108	0.09909			5.45108	0.17835
		5.46321	0.01292				5.46321	0.10106			5.46321	0.17537
		5.47727	0.01346				5.47727	0.10271			5.47727	0.17368
		5.4894	0.01418				5.4894	0.10396			5.4894	0.17137
		5.50152	0.01473				5.50152	0.10435			5.50152	0.16611
		5.51352	0.01522				5.51352	0.10386			5.51352	0.15736
		5.52565	0.01569				5.52565	0.10283			5.52565	0.14778
		5.53777	0.01613				5.53777	0.10176			5.53777	0.13858
		5.54977	0.01649				5.54977	0.10062			5.54977	0.13212
		5.56396	0.01681				5.56396	0.09959			5.56396	0.13587
		5.57609	0.01699				5.57609	0.09798			5.57609	0.14294
		5.58808	0.01707				5.58808	0.09566			5.58808	0.14964
		5.60021	0.01702				5.60021	0.09355			5.60021	0.1543
		5.61234	0.01678				5.61234	0.09032			5.61234	0.15434
		5.62433	0.01653				5.62433	0.08701			5.62433	0.15398
		5.63646	0.01623				5.63646	0.08427			5.63646	0.15683
		5.65065	0.01586				5.65065	0.08247			5.65065	0.1593
		5.66265	0.01547				5.66265	0.08279			5.66265	0.15857
		5.67477	0.01519				5.67477	0.08272			5.67477	0.15587
		5.6869	0.01491				5.6869	0.08153			5.6869	0.14744
		5.6989	0.01467				5.6989	0.0806			5.6989	0.13567
		5.71102	0.01442				5.71102	0.08068			5.71102	0.12235
		5.72315	0.01414				5.72315	0.08073			5.72315	0.10941
		5.73721	0.01383				5.73721	0.0812			5.73721	0.09997
		5.74934	0.01347				5.74934	0.08217			5.74934	0.09204
		5.76146	0.01306				5.76146	0.08239			5.76146	0.08278
		5.77346	0.01265				5.77346	0.0818			5.77346	0.07241
		5.78559	0.01233				5.78559	0.07914			5.78559	0.06497
		5.79771	0.01201				5.79771	0.07609			5.79771	0.05721
		5.80984	0.01168				5.80984	0.07409			5.80984	0.04716
		5.8239	0.01138				5.8239	0.07107			5.8239	0.03707
		5.83602	0.011				5.83602	0.06762			5.83602	0.02793
		5.84802	0.01045				5.84802	0.06325			5.84802	0.0229
		5.86015	0.00982				5.86015	0.06027			5.86015	0.02116
		5.87227	0.00912				5.87227	0.05649			5.87227	0.01956
		5.8844	0.00822				5.8844	0.05223			5.8844	0.01876
		5.8964	0.00719				5.8964	0.04801			5.8964	0.02025
		5.91059	0.00609				5.91059	0.04262			5.91059	0.02046
		5.92258	0.00474				5.92258	0.03839			5.92258	0.02073
		5.93471	0.00335				5.93471	0.03354			5.93471	0.02096
		5.94684	0.00179				5.94684	0.03028			5.94684	0.02336
		5.95896	0.000777709				5.95896	0.02937			5.95896	0.0274
		5.97096	0.000499127				5.97096	0.02859			5.97096	0.02983
		5.98309	0.000840995				5.98309	0.02572			5.98309	0.02955
		5.99715	0.00162				5.99715	0.02329			5.99715	0.02848
		6.00927	0.00261				6.00927	0.02243			6.00927	0.02862
		6.0214	0.00362				6.0214	0.02052			6.0214	0.02923
		6.03353	0.00436				6.03353	0.02013			6.03353	0.03077
		6.04552	0.00514				6.04552	0.01798			6.04552	0.03188
		6.05765	0.00576				6.05765	0.01747			6.05765	0.0334
		6.07171	0.00637				6.07171	0.01788			6.07171	0.03484
		6.08384	0.00669				6.08384	0.01686			6.08384	0.03625
		6.09596	0.00672				6.09596	0.01652			6.09596	0.03724
		6.10809	0.00663				6.10809	0.01739			6.10809	0.0382
		6.12009	0.00648				6.12009	0.01771			6.12009	0.03928
		6.13221	0.00649				6.13221	0.01945			6.13221	0.03921
		6.14434	0.00658				6.14434	0.02153			6.14434	0.03912
		6.1584	0.00673				6.1584	0.02325			6.1584	0.03698
		6.17053	0.00683				6.17053	0.02588			6.17053	0.03571
		6.18265	0.00706				6.18265	0.0281			6.18265	0.03466
		6.19465	0.00729				6.19465	0.031			6.19465	0.03211
		6.20677	0.00735				6.20677	0.03378			6.20677	0.03118
		6.2189	0.00771				6.2189	0.03615			6.2189	0.03016
		6.2309	0.00792				6.2309	0.03837			6.2309	0.03151
		6.24509	0.00808				6.24509	0.04089			6.24509	0.03524
		6.25721	0.00825				6.25721	0.04244			6.25721	0.04259
		6.26921	0.00842				6.26921	0.04335			6.26921	0.05237
		6.28134	0.00865				6.28134	0.04403			6.28134	0.06764
		6.29346	0.00866				6.29346	0.04495			6.29346	0.08387
		6.30546	0.00848				6.30546	0.04704			6.30546	0.09989
		6.31759	0.00818				6.31759	0.05017			6.31759	0.11815
		6.33178	0.00841				6.33178	0.05402			6.33178	0.13571
		6.34377	0.00849				6.34377	0.05876			6.34377	0.15646
		6.3559	0.00883				6.3559	0.06431			6.3559	0.17817
		6.36803	0.00908				6.36803	0.07097			6.36803	0.19507
		6.38002	0.00939				6.38002	0.07682			6.38002	0.20993
		6.39215	0.00972				6.39215	0.08368			6.39215	0.21836
		6.40428	0.0101				6.40428	0.09014			6.40428	0.22411
		6.41834	0.01069				6.41834	0.09672			6.41834	0.22946
		6.43046	0.01139				6.43046	0.10263			6.43046	0.2352
		6.44259	0.01236				6.44259	0.10685			6.44259	0.23799
		6.45459	0.01297				6.45459	0.11028			6.45459	0.23803
		6.46671	0.01348				6.46671	0.11284			6.46671	0.23468
		6.47884	0.01383				6.47884	0.11469			6.47884	0.23035
		6.49097	0.01436				6.49097	0.11535			6.49097	0.22982
		6.50503	0.01472				6.50503	0.11624			6.50503	0.2262
		6.51715	0.01505				6.51715	0.11605			6.51715	0.22275
		6.52915	0.01529				6.52915	0.11555			6.52915	0.21506
		6.54128	0.01544				6.54128	0.11451			6.54128	0.20501
		6.5534	0.01553				6.5534	0.11284			6.5534	0.19378
		6.56553	0.01532				6.56553	0.11093			6.56553	0.19048
		6.57753	0.01518				6.57753	0.10882			6.57753	0.19275
		6.59172	0.01506				6.59172	0.1067			6.59172	0.19649
		6.60371	0.01494				6.60371	0.10444			6.60371	0.1986
		6.61584	0.01457				6.61584	0.10229			6.61584	0.19779
		6.62796	0.01414				6.62796	0.10028			6.62796	0.19394
		6.64009	0.01366				6.64009	0.09907			6.64009	0.18952
		6.65209	0.01322				6.65209	0.10005			6.65209	0.18946
		6.66421	0.01296				6.66421	0.09992			6.66421	0.19011
		6.67828	0.01283				6.67828	0.09963			6.67828	0.18897
		6.6904	0.01276				6.6904	0.09976			6.6904	0.18144
		6.70253	0.01264				6.70253	0.09994			6.70253	0.16955
		6.71465	0.01243				6.71465	0.09933			6.71465	0.15514
		6.72665	0.01207				6.72665	0.09845			6.72665	0.13795
		6.73878	0.01179				6.73878	0.09747			6.73878	0.12249
		6.7509	0.01169				6.7509	0.09657			6.7509	0.10828
		6.76496	0.0115				6.76496	0.09537			6.76496	0.09301
		6.77709	0.01133				6.77709	0.09256			6.77709	0.07407
		6.78922	0.01099				6.78922	0.09086			6.78922	0.05504
		6.80121	0.01054				6.80121	0.08942			6.80121	0.04196
		6.81334	0.01005				6.81334	0.08734			6.81334	0.02965
		6.82547	0.00941				6.82547	0.08623			6.82547	0.016
		6.83759	0.00874				6.83759	0.0846			6.83759	0.0052
		6.85165	0.00814				6.85165	0.08296			6.85165	-5.57037e-05
		6.86378	0.00724				6.86378	0.07869			6.86378	-0.0025
		6.87784	0.00597				6.87784	0.07557			6.87784	-0.00297
		6.88997	0.00485				6.88997	0.07164			6.88997	-0.0011
		6.90403	0.00361				6.90403	0.06621			6.90403	0.00276
		6.91615	0.00233				6.91615	0.0597			6.91615	0.00737
		6.92815	0.000924407				6.92815	0.05364			6.92815	0.00899
		6.94234	-0.000414967				6.94234	0.04798			6.94234	0.01084
		6.95447	-0.00118				6.95447	0.04186			6.95447	0.01487
		6.96646	-0.00169				6.96646	0.03748			6.96646	0.01847
		6.97859	-0.00113				6.97859	0.03323			6.97859	0.01888
		6.99072	4.72566e-05				6.99072	0.03369			6.99072	0.01721
		7.00271	0.00144				7.00271	0.03106			7.00271	0.01483
		7.01484	0.00243				7.01484	0.02874			7.01484	0.01437
		7.02903	0.00333				7.02903	0.02743			7.02903	0.01436
		7.04103	0.00412				7.04103	0.02754			7.04103	0.01502
		7.05315	0.00461				7.05315	0.02723			7.05315	0.01656
		7.06528	0.00524				7.06528	0.02752			7.06528	0.0171
		7.07728	0.00563				7.07728	0.02639			7.07728	0.01765
		7.0894	0.00602				7.0894	0.02543			7.0894	0.01821
		7.10153	0.00604				7.10153	0.02525			7.10153	0.01912
		7.11559	0.00601				7.11559	0.02513			7.11559	0.01954
		7.12772	0.00609				7.12772	0.02555			7.12772	0.02108
		7.13984	0.00631				7.13984	0.02598			7.13984	0.02246
		7.15184	0.00642				7.15184	0.02727			7.15184	0.02335
		7.16397	0.00656				7.16397	0.02887			7.16397	0.02337
		7.17609	0.00684				7.17609	0.02973			7.17609	0.02515
		7.18822	0.00698				7.18822	0.03063			7.18822	0.02681
		7.20228	0.00705				7.20228	0.03179			7.20228	0.02796
		7.21441	0.00703				7.21441	0.03406			7.21441	0.03108
		7.2264	0.00703				7.2264	0.03655			7.2264	0.03438
		7.23853	0.00727				7.23853	0.03901			7.23853	0.03858
		7.25065	0.0075				7.25065	0.042			7.25065	0.04526
		7.26278	0.00759				7.26278	0.04495			7.26278	0.05483
		7.27478	0.00765				7.27478	0.04768			7.27478	0.06749
		7.28897	0.00752				7.28897	0.04993			7.28897	0.08563
		7.30097	0.00749				7.30097	0.05347			7.30097	0.10215
		7.31309	0.00755				7.31309	0.05766			7.31309	0.12174
		7.32522	0.00763				7.32522	0.0619			7.32522	0.14307
		7.33734	0.00785				7.33734	0.06633			7.33734	0.16322
		7.34934	0.00805				7.34934	0.07172			7.34934	0.18005
		7.36147	0.00826				7.36147	0.07784			7.36147	0.19652
		7.37553	0.0086				7.37553	0.08354			7.37553	0.20683
		7.38765	0.00914				7.38765	0.08876			7.38765	0.21166
		7.39978	0.0096				7.39978	0.0936			7.39978	0.21396
		7.41191	0.01033				7.41191	0.09859			7.41191	0.21092
		7.4239	0.01107				7.4239	0.10316			7.4239	0.20708
		7.43603	0.01164				7.43603	0.10737			7.43603	0.20029
		7.45009	0.01223				7.45009	0.1107			7.45009	0.1926
		7.46222	0.01282				7.46222	0.11357			7.46222	0.1839
		7.47434	0.01338				7.47434	0.11521			7.47434	0.17916
		7.48647	0.01368				7.48647	0.11565			7.48647	0.17514
		7.49847	0.01397				7.49847	0.11581			7.49847	0.17299
		7.51059	0.01417				7.51059	0.11601			7.51059	0.16949
		7.52272	0.01441				7.52272	0.11604			7.52272	0.1633
		7.53678	0.01454				7.53678	0.11513			7.53678	0.15585
		7.54891	0.0146				7.54891	0.11404			7.54891	0.15169
		7.56103	0.01469				7.56103	0.11364			7.56103	0.15233
		7.57303	0.01472				7.57303	0.11318			7.57303	0.15788
		7.58516	0.01464				7.58516	0.11156			7.58516	0.16433
		7.59728	0.01447				7.59728	0.1093			7.59728	0.17002
		7.60928	0.01432				7.60928	0.10651			7.60928	0.17414
		7.62347	0.01402				7.62347	0.10275			7.62347	0.17644
		7.63559	0.01373				7.63559	0.09912			7.63559	0.17839
		7.64759	0.01345				7.64759	0.09652			7.64759	0.17962
		7.65972	0.01335				7.65972	0.09696			7.65972	0.18162
		7.67184	0.01334				7.67184	0.09697			7.67184	0.17896
		7.68384	0.01331				7.68384	0.09501			7.68384	0.17406
		7.69597	0.01321				7.69597	0.09305			7.69597	0.16239
		7.71016	0.01307				7.71016	0.09179			7.71016	0.1513
		7.72215	0.01289				7.72215	0.09129			7.72215	0.1404
		7.73428	0.01268				7.73428	0.09138			7.73428	0.12929
		7.74641	0.01243				7.74641	0.09224			7.74641	0.11933
		7.7584	0.01214				7.7584	0.0932			7.7584	0.10897
		7.77053	0.01188				7.77053	0.09375			7.77053	0.09926
		7.78266	0.0114				7.78266	0.09198			7.78266	0.08676
		7.79672	0.01074				7.79672	0.09021			7.79672	0.07617
		7.80884	0.01013				7.80884	0.08882			7.80884	0.06562
		7.82097	0.00954				7.82097	0.08736			7.82097	0.05669
		7.83297	0.00891				7.83297	0.08654			7.83297	0.0442
		7.84509	0.00808				7.84509	0.0844			7.84509	0.03108
		7.85722	0.00732				7.85722	0.08093			7.85722	0.0242
		7.86935	0.00657				7.86935	0.07732			7.86935	0.01846
		7.88341	0.00576				7.88341	0.0724			7.88341	0.01514
		7.89553	0.00493				7.89553	0.06748			7.89553	0.01291
		7.90753	0.00379				7.90753	0.0602			7.90753	0.01192
		7.91966	0.00266				7.91966	0.05201			7.91966	0.01129
		7.93178	0.00137				7.93178	0.04503			7.93178	0.0099
		7.94391	0.000409985				7.94391	0.04014			7.94391	0.00922
		7.95591	0.000196185				7.95591	0.03541			7.95591	0.01109
		7.9701	0.000900738				7.9701	0.03013			7.9701	0.01449
		7.98209	0.00163				7.98209	0.02762			7.98209	0.01327
		7.99422	0.00231				7.99422	0.02549			7.99422	0.01183
		8.00634	0.00316				8.00634	0.02505			8.00634	0.00996
		8.01847	0.00374				8.01847	0.02289			8.01847	0.0096
		8.03047	0.00447				8.03047	0.02257			8.03047	0.01072
		8.04259	0.00526				8.04259	0.02346			8.04259	0.01166
		8.05666	0.00597				8.05666	0.02237			8.05666	0.01351
		8.06878	0.00637				8.06878	0.02036			8.06878	0.01537
		8.08091	0.00655				8.08091	0.01811			8.08091	0.01654
		8.09303	0.00653				8.09303	0.01844			8.09303	0.01821
		8.10503	0.0066				8.10503	0.01918			8.10503	0.02051
		8.11716	0.00677				8.11716	0.01995			8.11716	0.02222
		8.12928	0.00698				8.12928	0.0211			8.12928	0.02305
		8.14334	0.00734				8.14334	0.02216			8.14334	0.02359
		8.15547	0.00775				8.15547	0.02382			8.15547	0.02379
		8.1676	0.00804				8.1676	0.02527			8.1676	0.02317
		8.17959	0.00824				8.17959	0.02629			8.17959	0.02198
		8.19172	0.0085				8.19172	0.02752			8.19172	0.01945
		8.20385	0.00868				8.20385	0.02897			8.20385	0.0189
		8.21584	0.00883				8.21584	0.0303			8.21584	0.01895
		8.23003	0.00904				8.23003	0.03202			8.23003	0.01722
		8.24216	0.00927				8.24216	0.03395			8.24216	0.01766
		8.25416	0.00942				8.25416	0.03497			8.25416	0.02361
		8.26628	0.00953				8.26628	0.03673			8.26628	0.03279
		8.27841	0.00962				8.27841	0.03821			8.27841	0.04638
		8.29041	0.00965				8.29041	0.04031			8.29041	0.06175
		8.30253	0.00978				8.30253	0.04447			8.30253	0.07779
		8.31672	0.00989				8.31672	0.04898			8.31672	0.097
		8.32872	0.01016				8.32872	0.05493			8.32872	0.11461
		8.34085	0.01047				8.34085	0.0618			8.34085	0.13102
		8.35297	0.01075				8.35297	0.06862			8.35297	0.14987
		8.36497	0.01095				8.36497	0.07581			8.36497	0.16679
		8.3771	0.0114				8.3771	0.08257			8.3771	0.17805
		8.38922	0.01169				8.38922	0.08941			8.38922	0.18908
		8.40328	0.01205				8.40328	0.09557			8.40328	0.19517
		8.41541	0.01253				8.41541	0.10078			8.41541	0.1996
		8.42753	0.01308				8.42753	0.10543			8.42753	0.20207
		8.43953	0.01356				8.43953	0.10851			8.43953	0.20164
		8.45166	0.01397				8.45166	0.10994			8.45166	0.20188
		8.46378	0.01434				8.46378	0.11095			8.46378	0.20105
		8.47591	0.01471				8.47591	0.11165			8.47591	0.20009
		8.48997	0.01504				8.48997	0.11155			8.48997	0.1994
		8.5021	0.01508				8.5021	0.11108			8.5021	0.19862
		8.51409	0.01519				8.51409	0.1098			8.51409	0.19317
		8.52622	0.01519				8.52622	0.10876			8.52622	0.18492
		8.53835	0.01515				8.53835	0.1079			8.53835	0.17889
		8.55047	0.01499				8.55047	0.1064			8.55047	0.17566
		8.56247	0.01492				8.56247	0.10578			8.56247	0.17442
		8.57666	0.0147				8.57666	0.1054			8.57666	0.17749
		8.58866	0.01438				8.58866	0.1047			8.58866	0.18126
		8.60078	0.01395				8.60078	0.1037			8.60078	0.1843
		8.61291	0.0136				8.61291	0.10313			8.61291	0.18452
		8.62504	0.01339				8.62504	0.10328			8.62504	0.18192
		8.63703	0.01326				8.63703	0.10481			8.63703	0.17858
		8.65122	0.01328				8.65122	0.1064			8.65122	0.17673
		8.66528	0.0133				8.66528	0.10796			8.66528	0.1726
		8.67741	0.01329				8.67741	0.10902			8.67741	0.16724
		8.68954	0.01321				8.68954	0.1095			8.68954	0.16279
		8.70153	0.01319				8.70153	0.10918			8.70153	0.15537
		8.71366	0.01311				8.71366	0.10913			8.71366	0.1479
		8.72579	0.01301				8.72579	0.10898			8.72579	0.13925
		8.73778	0.01277				8.73778	0.10794			8.73778	0.1293
		8.75197	0.01241				8.75197	0.10674			8.75197	0.11865
		8.76397	0.01192				8.76397	0.1046			8.76397	0.10798
		8.7761	0.01139				8.7761	0.10294			8.7761	0.0982
		8.78822	0.01072				8.78822	0.10094			8.78822	0.0877
		8.80035	0.01012				8.80035	0.09851			8.80035	0.07633
		8.81235	0.00957				8.81235	0.09496			8.81235	0.06585
		8.82447	0.00885				8.82447	0.09174			8.82447	0.0534
		8.83853	0.00809				8.83853	0.08815			8.83853	0.04032
		8.85066	0.00742				8.85066	0.08422			8.85066	0.02849
		8.86279	0.00651				8.86279	0.08069			8.86279	0.02165
		8.87491	0.00534				8.87491	0.0762			8.87491	0.01758
		8.88691	0.00455				8.88691	0.07063			8.88691	0.01351
		8.89903	0.00365				8.89903	0.06329			8.89903	0.00979
		8.91116	0.003				8.91116	0.05523			8.91116	0.00659
		8.92522	0.00244				8.92522	0.04842			8.92522	0.00435
		8.93735	0.00205				8.93735	0.0449			8.93735	0.00107
		8.94947	0.00208				8.94947	0.04244			8.94947	-0.000847091
		8.96147	0.00255				8.96147	0.03987			8.96147	-0.0012
		8.9736	0.00307				8.9736	0.03857			8.9736	-0.000854325
		8.98572	0.00412				8.98572	0.03687			8.98572	-0.00165
		8.99785	0.00538				8.99785	0.03586			8.99785	-0.00255
		9.01191	0.00631				9.01191	0.03497			9.01191	0.00376
		9.02404	0.00707				9.02404	0.03483			9.02404	0.00528
		9.03603	0.00768				9.03603	0.03515			9.03603	0.01017
		9.04816	0.00811				9.04816	0.03574			9.04816	0.01542
		9.06029	0.00845				9.06029	0.0344			9.06029	0.02463
		9.07241	0.0087				9.07241	0.03393			9.07241	0.03216
		9.08441	0.00888				9.08441	0.03415			9.08441	0.04256
		9.0986	0.00897				9.0986	0.03396			9.0986	0.05839
		9.1106	0.00913				9.1106	0.03451			9.1106	0.07187
		9.12272	0.0093				9.12272	0.03621			9.12272	0.08835
		9.13485	0.00937				9.13485	0.03823			9.13485	0.10395
		9.14698	0.00951				9.14698	0.04049			9.14698	0.12303
		9.15897	0.00962				9.15897	0.04311			9.15897	0.13904
		9.17316	0.00977				9.17316	0.04549			9.17316	0.15541
		9.18516	0.00984				9.18516	0.04911			9.18516	0.16359
		9.19729	0.00983				9.19729	0.05152			9.19729	0.17392
		9.20941	0.00988				9.20941	0.05282			9.20941	0.1831
		9.22154	0.00994				9.22154	0.05383			9.22154	0.18796
		9.23354	0.01				9.23354	0.05499			9.23354	0.18828
		9.24566	0.01014				9.24566	0.05554			9.24566	0.18509
		9.25972	0.01016				9.25972	0.05584			9.25972	0.18141
		9.27185	0.01021				9.27185	0.05692			9.27185	0.17759
		9.28398	0.01031				9.28398	0.05809			9.28398	0.17638
		9.2961	0.01027				9.2961	0.05868			9.2961	0.17676
		9.3081	0.01021				9.3081	0.05941			9.3081	0.17804
		9.32229	0.01058				9.32229	0.06081			9.32229	0.1775
		9.33429	0.01114				9.33429	0.0636			9.33429	0.17553
		9.34848	0.01158				9.34848	0.06627			9.34848	0.17444
		9.36047	0.01189				9.36047	0.07026			9.36047	0.17072
		9.37466	0.01207				9.37466	0.07438			9.37466	0.1653
		9.38666	0.01245				9.38666	0.07935			9.38666	0.15929
		9.39879	0.01289				9.39879	0.08369			9.39879	0.15136
		9.41091	0.01339				9.41091	0.08791			9.41091	0.14266
		9.42304	0.014				9.42304	0.09315			9.42304	0.13293
		9.4371	0.01464				9.4371	0.09769			9.4371	0.12431
		9.44923	0.01502				9.44923	0.10247			9.44923	0.11283
		9.46122	0.0153				9.46122	0.10537			9.46122	0.10111
		9.47335	0.01563				9.47335	0.10889			9.47335	0.09206
		9.48548	0.01597				9.48548	0.11094			9.48548	0.08745
		9.4976	0.01636				9.4976	0.11244			9.4976	0.08393
		9.5096	0.01649				9.5096	0.11251			9.5096	0.07867
		9.52379	0.01657				9.52379	0.11222			9.52379	0.06962
		9.53579	0.01665				9.53579	0.11216			9.53579	0.05936
		9.54791	0.01674				9.54791	0.11133			9.54791	0.0499
		9.56004	0.01678				9.56004	0.11			9.56004	0.04035
		9.57216	0.01672				9.57216	0.10742			9.57216	0.03285
		9.58623	0.01649				9.58623	0.10565			9.58623	0.02359
		9.59835	0.01615				9.59835	0.10267			9.59835	0.01708
		9.61241	0.01579				9.61241	0.09975			9.61241	0.01142
		9.62454	0.01539				9.62454	0.09681			9.62454	0.00908
		9.63667	0.01506				9.63667	0.09502			9.63667	0.0106
		9.64866	0.01474				9.64866	0.09479			9.64866	0.01574
		9.66079	0.0146				9.66079	0.09568			9.66079	0.02296
		9.67291	0.01435				9.67291	0.09622			9.67291	0.03008
		9.68491	0.01404				9.68491	0.09695			9.68491	0.03704
		9.6991	0.01369				9.6991	0.09823			9.6991	0.0428
		9.71123	0.01324				9.71123	0.09868			9.71123	0.05235
		9.72323	0.01288				9.72323	0.09872			9.72323	0.05755
		9.73535	0.01253				9.73535	0.09857			9.73535	0.06112
		9.74748	0.01223				9.74748	0.09938			9.74748	0.06118
		9.75947	0.01203				9.75947	0.09994			9.75947	0.05819
		9.7716	0.01183				9.7716	0.09997			9.7716	0.05772
		9.78579	0.01129				9.78579	0.09781			9.78579	0.0581
		9.79779	0.0107				9.79779	0.09546			9.79779	0.05649
		9.80991	0.01011				9.80991	0.09357			9.80991	0.05635
		9.82204	0.00963				9.82204	0.09021			9.82204	0.05681
		9.83404	0.00924				9.83404	0.08666			9.83404	0.05641
		9.84616	0.00881				9.84616	0.08346			9.84616	0.058
		9.85829	0.00845				9.85829	0.08046			9.85829	0.05765
		9.87235	0.00787				9.87235	0.07513			9.87235	0.05595
		9.88448	0.00713				9.88448	0.06918			9.88448	0.05505
		9.8966	0.00627				9.8966	0.06189			9.8966	0.05
		9.9086	0.00554				9.9086	0.05393			9.9086	0.04447
		9.92073	0.00474				9.92073	0.04712			9.92073	0.04133
		9.93285	0.00446				9.93285	0.04033			9.93285	0.03332
		9.94498	0.00437				9.94498	0.03572			9.94498	0.02862
		9.95904	0.00468				9.95904	0.03358			9.95904	0.02301
		9.97117	0.00525				9.97117	0.03177			9.97117	0.01391
		9.98316	0.00563				9.98316	0.03183			9.98316	0.00524
		9.99529	0.00617				9.99529	0.0333			9.99529	1.7601e-05
		10.0074	0.00683				10.0074	0.03365			10.0074	-0.00212
		10.0195	0.00736				10.0195	0.0336			10.0195	-0.00215
		10.0315	0.00778				10.0315	0.03455			10.0315	-0.00288
		10.0457	0.00832				10.0457	0.03415			10.0457	-0.00345
		10.0577	0.00857				10.0577	0.03374			10.0577	0.00208
		10.0699	0.00873				10.0699	0.03404			10.0699	0.00442
		10.082	0.0088				10.082	0.03382			10.082	0.00815
		10.0941	0.00861				10.0941	0.03437			10.0941	0.01771
		10.1061	0.00848				10.1061	0.03387			10.1061	0.03361
		10.1182	0.00844				10.1182	0.03444			10.1182	0.04948
		10.1323	0.00844				10.1323	0.03599			10.1323	0.06467
		10.1444	0.00854				10.1444	0.03754			10.1444	0.08402
		10.1565	0.00859				10.1565	0.03896			10.1565	0.10734
		10.1687	0.00871				10.1687	0.04066			10.1687	0.1306
		10.1807	0.00882				10.1807	0.04134			10.1807	0.15011
		10.1928	0.00886				10.1928	0.04063			10.1928	0.17093
		10.2068	0.00896				10.2068	0.03994			10.2068	0.18785
		10.219	0.00904				10.219	0.03892			10.219	0.20272
		10.2311	0.00916				10.2311	0.03885			10.2311	0.21004
		10.2432	0.0093				10.2432	0.03984			10.2432	0.21514
		10.2552	0.00931				10.2552	0.04139			10.2552	0.21689
		10.2674	0.00939				10.2674	0.04134			10.2674	0.21506
		10.2795	0.00936				10.2795	0.0416			10.2795	0.21048
		10.2935	0.00947				10.2935	0.042			10.2935	0.20483
		10.3057	0.00949				10.3057	0.04425			10.3057	0.20094
		10.3178	0.00976				10.3178	0.04796			10.3178	0.19857
		10.3298	0.00996				10.3298	0.05304			10.3298	0.19834
		10.3419	0.0105				10.3419	0.05947			10.3419	0.19397
		10.354	0.01097				10.354	0.06491			10.354	0.18847
		10.366	0.01132				10.366	0.06983			10.366	0.18074
		10.3802	0.01177				10.3802	0.07471			10.3802	0.16999
		10.3924	0.01227				10.3924	0.08174			10.3924	0.15919
		10.4044	0.01298				10.4044	0.08865			10.4044	0.14718
		10.4165	0.01355				10.4165	0.09483			10.4165	0.13817
		10.4286	0.0142				10.4286	0.10003			10.4286	0.1282
		10.4406	0.01489				10.4406	0.10489			10.4406	0.11734
		10.4527	0.0155				10.4527	0.10806			10.4527	0.10943
		10.4669	0.01588				10.4669	0.11032			10.4669	0.1035
		10.4789	0.01626				10.4789	0.11221			10.4789	0.10015
		10.491	0.01663				10.491	0.1134			10.491	0.09778
		10.5032	0.01692				10.5032	0.11481			10.5032	0.09639
		10.5152	0.0171				10.5152	0.1148			10.5152	0.09158
		10.5273	0.01719				10.5273	0.11452			10.5273	0.08145
		10.5394	0.01724				10.5394	0.11467			10.5394	0.06692
		10.5535	0.0173				10.5535	0.11485			10.5535	0.05382
		10.5656	0.01719				10.5656	0.11463			10.5656	0.04266
		10.5777	0.0171				10.5777	0.11557			10.5777	0.02998
		10.5918	0.01694				10.5918	0.11543			10.5918	0.01633
		10.6039	0.01669				10.6039	0.11459			10.6039	0.00384
		10.6159	0.01641				10.6159	0.11324			10.6159	-0.00436
		10.628	0.01619				10.628	0.111			10.628	-0.00963
		10.6422	0.01606				10.6422	0.10922			10.6422	-0.01179
		10.6542	0.01596				10.6542	0.10825			10.6542	-0.00894
		10.6663	0.0159				10.6663	0.10835			10.6663	-0.00398
		10.6785	0.01578				10.6785	0.10864			10.6785	0.000572143
		10.6909	0.01567				10.6909	0.10876			10.6909	0.00589
		10.703	0.0156				10.703	0.10791			10.703	0.01146
		10.7151	0.01556				10.7151	0.10782			10.7151	0.01876
		10.7271	0.01551				10.7271	0.10827			10.7271	0.02462
		10.7413	0.01541				10.7413	0.10908			10.7413	0.02863
		10.7533	0.01521				10.7533	0.10997			10.7533	0.03137
		10.7654	0.01499				10.7654	0.11052			10.7654	0.03405
		10.7775	0.01471				10.7775	0.11027			10.7775	0.03569
		10.7897	0.01423				10.7897	0.1083			10.7897	0.03726
		10.8017	0.01374				10.8017	0.10584			10.8017	0.03983
		10.8138	0.01314				10.8138	0.10301			10.8138	0.03842
		10.8279	0.01238				10.8279	0.09983			10.8279	0.03925
		10.84	0.01157				10.84	0.09539			10.84	0.04127
		10.8521	0.0108				10.8521	0.09041			10.8521	0.04522
		10.8642	0.00988				10.8642	0.0854			10.8642	0.04725
		10.8762	0.00892				10.8762	0.07962			10.8762	0.04668
		10.8884	0.00773				10.8884	0.07366			10.8884	0.04438
		10.9005	0.00654				10.9005	0.06626			10.9005	0.04144
		10.9146	0.00524				10.9146	0.05929			10.9146	0.03776
		10.9267	0.00402				10.9267	0.05245			10.9267	0.0331
		10.9388	0.00342				10.9388	0.0454			10.9388	0.02888
		10.9508	0.00331				10.9508	0.04057			10.9508	0.02414
		10.9629	0.00339				10.9629	0.03786			10.9629	0.01822
		10.975	0.00351				10.975	0.03515			10.975	0.00958
		10.987	0.0039				10.987	0.03224			10.987	0.00209
		11.0012	0.00435				11.0012	0.03034			11.0012	-0.000202262
		11.0134	0.0049				11.0134	0.02874			11.0134	0.000573771
		11.0254	0.00527				11.0254	0.02908			11.0254	0.00254
		11.0375	0.00594				11.0375	0.02805			11.0375	0.00591
		11.0496	0.00649				11.0496	0.02649			11.0496	0.01105
		11.0616	0.00673				11.0616	0.02688			11.0616	0.02002
		11.0737	0.00684				11.0737	0.02564			11.0737	0.02811
		11.0879	0.00704				11.0879	0.02483			11.0879	0.0363
		11.0999	0.00722				11.0999	0.02535			11.0999	0.0488
		11.112	0.00756				11.112	0.02659			11.112	0.06479
		11.1242	0.00793				11.1242	0.02833			11.1242	0.08002
		11.1362	0.00817				11.1362	0.02977			11.1362	0.09653
		11.1483	0.00858				11.1483	0.03046			11.1483	0.10861
		11.1604	0.00889				11.1604	0.03232			11.1604	0.12037
		11.1745	0.00924				11.1745	0.03332			11.1745	0.13238
		11.1866	0.00944				11.1866	0.03395			11.1866	0.13995
		11.1987	0.00953				11.1987	0.0349			11.1987	0.14711
		11.2107	0.00956				11.2107	0.03572			11.2107	0.15392
		11.2229	0.00973				11.2229	0.03703			11.2229	0.15889
		11.235	0.00991				11.235	0.03844			11.235	0.15792
		11.2471	0.01009				11.2471	0.03898			11.2471	0.1542
		11.2612	0.01043				11.2612	0.04096			11.2612	0.14731
		11.2733	0.01052				11.2733	0.04205			11.2733	0.14681
		11.2853	0.01047				11.2853	0.04291			11.2853	0.14575
		11.2974	0.01044				11.2974	0.045			11.2974	0.14092
		11.3096	0.01048				11.3096	0.04631			11.3096	0.13844
		11.3217	0.01062				11.3217	0.04844			11.3217	0.13886
		11.3337	0.01079				11.3337	0.0524			11.3337	0.13722
		11.3479	0.011				11.3479	0.05551			11.3479	0.13504
		11.3599	0.01113				11.3599	0.05992			11.3599	0.13237
		11.372	0.01141				11.372	0.06572			11.372	0.12945
		11.3841	0.01165				11.3841	0.07084			11.3841	0.12533
		11.3962	0.01204				11.3962	0.07769			11.3962	0.11848
		11.4082	0.0127				11.4082	0.08428			11.4082	0.11065
		11.4204	0.01338				11.4204	0.0908			11.4204	0.10463
		11.4344	0.01413				11.4344	0.09782			11.4344	0.09901
		11.4466	0.01482				11.4466	0.10418			11.4466	0.09063
		11.4587	0.01538				11.4587	0.1093			11.4587	0.08365
		11.4708	0.01587				11.4708	0.11464			11.4708	0.07587
		11.4828	0.01623				11.4828	0.11809			11.4828	0.06846
		11.4949	0.01648				11.4949	0.12134			11.4949	0.06192
		11.5071	0.01669				11.5071	0.12415			11.5071	0.05279
		11.5211	0.01689				11.5211	0.12594			11.5211	0.03994
		11.5332	0.01698				11.5332	0.12743			11.5332	0.02747
		11.5454	0.01707				11.5454	0.12857			11.5454	0.01911
		11.5574	0.017				11.5574	0.12951			11.5574	0.01291
		11.5695	0.01692				11.5695	0.12993			11.5695	0.01204
		11.5816	0.01684				11.5816	0.12974			11.5816	0.01077
		11.5938	0.01672				11.5938	0.12818			11.5938	0.00744
		11.6078	0.01668				11.6078	0.12729			11.6078	0.00842
		11.6199	0.01663				11.6199	0.12566			11.6199	0.01003
		11.6319	0.01655				11.6319	0.12371			11.6319	0.01455
		11.6441	0.01652				11.6441	0.12215			11.6441	0.02491
		11.6562	0.01646				11.6562	0.12113			11.6562	0.03812
		11.6682	0.01629				11.6682	0.12006			11.6682	0.04725
		11.6803	0.01612				11.6803	0.11876			11.6803	0.05339
		11.6945	0.0159				11.6945	0.11722			11.6945	0.05454
		11.7065	0.0156				11.7065	0.11605			11.7065	0.05797
		11.7186	0.01528				11.7186	0.11534			11.7186	0.0638
		11.7308	0.01493				11.7308	0.11397			11.7308	0.06671
		11.7427	0.01455				11.7427	0.11246			11.7427	0.06986
		11.7549	0.0142				11.7549	0.11116			11.7549	0.07504
		11.767	0.01386				11.767	0.10984			11.767	0.07709
		11.7811	0.01349				11.7811	0.10875			11.7811	0.07771
		11.7932	0.01301				11.7932	0.10694			11.7932	0.0784
		11.8053	0.01248				11.8053	0.10516			11.8053	0.07663
		11.8173	0.01187				11.8173	0.10335			11.8173	0.07562
		11.8294	0.01127				11.8294	0.10026			11.8294	0.07299
		11.8416	0.01043				11.8416	0.09676			11.8416	0.07218
		11.8537	0.00958				11.8537	0.0926			11.8537	0.0718
		11.8677	0.00869				11.8677	0.08619			11.8677	0.07064
		11.8799	0.00765				11.8799	0.07921			11.8799	0.06696
		11.8919	0.00648				11.8919	0.07151			11.8919	0.06501
		11.904	0.00514				11.904	0.0621			11.904	0.06357
		11.9161	0.00391				11.9161	0.05157			11.9161	0.06001
		11.9283	0.00302				11.9283	0.03885			11.9283	0.05815
		11.9402	0.00248				11.9402	0.026			11.9402	0.05437
		11.9544	0.0025				11.9544	0.01353			11.9544	0.05261
		11.9664	0.00299				11.9664	0.00449			11.9664	0.0498
		11.9786	0.0033				11.9786	-0.00175			11.9786	0.0443
		11.9907	0.00367				11.9907	-0.00167			11.9907	0.03528
		12.0028	0.00419				12.0028	-0.00109			12.0028	0.0315
		12.0148	0.00464				12.0148	-0.00154			12.0148	0.02778
		12.0269	0.0052				12.0269	-0.0038			12.0269	0.02661
		12.041	0.00575				12.041	-0.0043			12.041	0.02766
		12.0531	0.00605				12.0531	-0.00399			12.0531	0.03353
		12.0653	0.00655				12.0653	-0.00334			12.0653	0.04016
		12.0774	0.00679				12.0774	-0.00101			12.0774	0.04637
		12.0894	0.00697				12.0894	-0.0008117			12.0894	0.05467
		12.1015	0.00722				12.1015	-0.000409472			12.1015	0.06602
		12.1136	0.00758				12.1136	0.000415039			12.1136	0.08448
		12.1277	0.00786				12.1277	0.00108			12.1277	0.10125
		12.1398	0.00815				12.1398	0.00138			12.1398	0.12127
		12.1519	0.00844				12.1519	0.0037			12.1519	0.14074
		12.1639	0.0088				12.1639	0.00638			12.1639	0.16129
		12.1761	0.00928				12.1761	0.01009			12.1761	0.17664
		12.1882	0.00952				12.1882	0.01298			12.1882	0.19206
		12.2003	0.00969				12.2003	0.0157			12.2003	0.20743
		12.2144	0.00986				12.2144	0.01874			12.2144	0.2207
		12.2265	0.01005				12.2265	0.02147			12.2265	0.233
		12.2385	0.01023				12.2385	0.02398			12.2385	0.23947
		12.2506	0.01042				12.2506	0.02715			12.2506	0.24409
		12.2628	0.01042				12.2628	0.03151			12.2628	0.24503
		12.2749	0.01031				12.2749	0.03472			12.2749	0.24388
		12.2869	0.0102				12.2869	0.03775			12.2869	0.24127
		12.3011	0.00999				12.3011	0.03961			12.3011	0.23908
		12.3131	0.00983				12.3131	0.04224			12.3131	0.23679
		12.3252	0.00994				12.3252	0.04654			12.3252	0.22989
		12.3373	0.01022				12.3373	0.05122			12.3373	0.22133
		12.3493	0.01054				12.3493	0.05627			12.3493	0.20897
		12.3614	0.01087				12.3614	0.06363			12.3614	0.1961
		12.3736	0.01132				12.3736	0.07035			12.3736	0.18372
		12.3876	0.01195				12.3876	0.07704			12.3876	0.16843
		12.3997	0.01267				12.3997	0.08309			12.3997	0.15178
		12.4119	0.01324				12.4119	0.08876			12.4119	0.13704
		12.4239	0.01379				12.4239	0.0951			12.4239	0.1243
		12.436	0.01431				12.436	0.10085			12.436	0.11383
		12.4481	0.0147				12.4481	0.10596			12.4481	0.10564
		12.4622	0.0152				12.4622	0.11076			12.4622	0.09628
		12.4743	0.01571				12.4743	0.11573			12.4743	0.09073
		12.4864	0.01617				12.4864	0.11897			12.4864	0.08833
		12.4984	0.01649				12.4984	0.12234			12.4984	0.08289
		12.5106	0.01672				12.5106	0.12468			12.5106	0.07875
		12.5227	0.01693				12.5227	0.12685			12.5227	0.06831
		12.5348	0.0171				12.5348	0.12867			12.5348	0.05843
		12.5489	0.01723				12.5489	0.13001			12.5489	0.05067
		12.561	0.01728				12.561	0.13123			12.561	0.04081
		12.573	0.01724				12.573	0.13161			12.573	0.03478
		12.5851	0.01699				12.5851	0.13101			12.5851	0.03064
		12.5973	0.01661				12.5973	0.12909			12.5973	0.02629
		12.6094	0.01626				12.6094	0.12684			12.6094	0.02294
		12.6214	0.01597				12.6214	0.12417			12.6214	0.02262
		12.6356	0.0158				12.6356	0.12176			12.6356	0.02376
		12.6476	0.01563				12.6476	0.11958			12.6476	0.03056
		12.6597	0.01549				12.6597	0.11787			12.6597	0.03596
		12.6718	0.01534				12.6718	0.11692			12.6718	0.03766
		12.6839	0.01515				12.6839	0.11595			12.6839	0.03997
		12.6959	0.01498				12.6959	0.11489			12.6959	0.03979
		12.7081	0.01485				12.7081	0.11407			12.7081	0.04103
		12.7221	0.01472				12.7221	0.11314			12.7221	0.0435
		12.7342	0.01437				12.7342	0.11235			12.7342	0.04424
		12.7464	0.014				12.7464	0.11065			12.7464	0.04334
		12.7585	0.01355				12.7585	0.10932			12.7585	0.04477
		12.7705	0.01318				12.7705	0.1081			12.7705	0.0461
		12.7826	0.01275				12.7826	0.10637			12.7826	0.04645
		12.7948	0.01232				12.7948	0.10335			12.7948	0.04761
		12.8088	0.01195				12.8088	0.09998			12.8088	0.04994
		12.8209	0.01156				12.8209	0.09773			12.8209	0.05062
		12.8331	0.01107				12.8331	0.09555			12.8331	0.049
		12.8451	0.01054				12.8451	0.09301			12.8451	0.04931
		12.8572	0.00992				12.8572	0.08934			12.8572	0.0513
		12.8693	0.00895				12.8693	0.0841			12.8693	0.05114
		12.8814	0.00805				12.8814	0.07838			12.8814	0.04852
		12.8955	0.00695				12.8955	0.07246			12.8955	0.0461
		12.9076	0.006				12.9076	0.06726			12.9076	0.04428
		12.9196	0.00492				12.9196	0.06169			12.9196	0.03907
		12.9317	0.00419				12.9317	0.0557			12.9317	0.03148
		12.9439	0.00382				12.9439	0.04928			12.9439	0.02713
		12.956	0.00372				12.956	0.042			12.956	0.02401
		12.968	0.00382				12.968	0.03653			12.968	0.01669
		12.9822	0.00422				12.9822	0.03435			12.9822	0.00773
		12.9942	0.00513				12.9942	0.03631			12.9942	6.83694e-05
		13.0063	0.00585				13.0063	0.03709			13.0063	-0.00213
		13.0184	0.00655				13.0184	0.03707			13.0184	-0.00274
		13.0306	0.00712				13.0306	0.03631			13.0306	-0.00135
		13.0426	0.00784				13.0426	0.03608			13.0426	0.00456
		13.0547	0.00829				13.0547	0.03601			13.0547	0.01578
		13.0687	0.00855				13.0687	0.03466			13.0687	0.02491
		13.0809	0.00883				13.0809	0.03488			13.0809	0.0343
		13.093	0.00913				13.093	0.03508			13.093	0.04226
		13.105	0.00944				13.105	0.03488			13.105	0.05621
		13.1171	0.00961				13.1171	0.03532			13.1171	0.07557
		13.1293	0.00978				13.1293	0.03635			13.1293	0.09242
		13.1414	0.00987				13.1414	0.03768			13.1414	0.10773
		13.1554	0.01005				13.1554	0.03882			13.1554	0.1227
		13.1676	0.01027				13.1676	0.03984			13.1676	0.1357
		13.1796	0.01033				13.1796	0.04136			13.1796	0.14274
		13.1917	0.01033				13.1917	0.04344			13.1917	0.1495
		13.2038	0.01028				13.2038	0.045			13.2038	0.15694
		13.2159	0.01024				13.2159	0.04662			13.2159	0.16612
		13.2279	0.01027				13.2279	0.04785			13.2279	0.16988
		13.2421	0.01035				13.2421	0.04898			13.2421	0.16808
		13.2541	0.01036				13.2541	0.04978			13.2541	0.16258
		13.2662	0.01047				13.2662	0.05024			13.2662	0.15996
		13.2784	0.01042				13.2784	0.05022			13.2784	0.1582
		13.2905	0.0103				13.2905	0.05085			13.2905	0.15687
		13.3025	0.01034				13.3025	0.05209			13.3025	0.158
		13.3146	0.01052				13.3146	0.05358			13.3146	0.15714
		13.3287	0.01084				13.3287	0.05652			13.3287	0.15312
		13.3408	0.01134				13.3408	0.06102			13.3408	0.14789
		13.3529	0.01173				13.3529	0.06614			13.3529	0.14022
		13.3651	0.01209				13.3651	0.07176			13.3651	0.13143
		13.3771	0.01259				13.3771	0.0786			13.3771	0.12216
		13.3892	0.01316				13.3892	0.08461			13.3892	0.11061
		13.4013	0.01371				13.4013	0.09085			13.4013	0.09834
		13.4154	0.01431				13.4154	0.09658			13.4154	0.08502
		13.4275	0.01493				13.4275	0.10138			13.4275	0.07054
		13.4396	0.01562				13.4396	0.10615			13.4396	0.05913
		13.4516	0.01615				13.4516	0.11019			13.4516	0.05257
		13.4637	0.01647				13.4637	0.11413			13.4637	0.0497
		13.4759	0.01685				13.4759	0.11671			13.4759	0.04859
		13.488	0.01715				13.488	0.11853			13.488	0.04781
		13.5021	0.01727				13.5021	0.11976			13.5021	0.04672
		13.5142	0.01727				13.5142	0.12063			13.5142	0.04211
		13.5262	0.01733				13.5262	0.12078			13.5262	0.03343
		13.5383	0.01726				13.5383	0.1205			13.5383	0.0261
		13.5504	0.01712				13.5504	0.12029			13.5504	0.0201
		13.5626	0.01679				13.5626	0.11979			13.5626	0.01684
		13.5746	0.01641				13.5746	0.11821			13.5746	0.0089
		13.5887	0.01605				13.5887	0.11494			13.5887	-0.000116122
		13.6007	0.0157				13.6007	0.11289			13.6007	-0.00588
		13.6129	0.0155				13.6129	0.11018			13.6129	-0.00547
		13.625	0.01548				13.625	0.10684			13.625	-0.00381
		13.6371	0.01546				13.6371	0.10511			13.6371	0.00208
		13.6491	0.01551				13.6491	0.10472			13.6491	0.01156
		13.6613	0.01557				13.6613	0.10498			13.6613	0.02039
		13.6753	0.01568				13.6753	0.10481			13.6753	0.02588
		13.6874	0.01576				13.6874	0.10402			13.6874	0.02959
		13.6996	0.01577				13.6996	0.10394			13.6996	0.03645
		13.7117	0.01572				13.7117	0.10459			13.7117	0.04458
		13.7237	0.01559				13.7237	0.10435			13.7237	0.04929
		13.7358	0.01538				13.7358	0.10364			13.7358	0.04757
		13.7479	0.0151				13.7479	0.10337			13.7479	0.04743
		13.762	0.01479				13.762	0.10223			13.762	0.04849
		13.7741	0.01436				13.7741	0.10009			13.7741	0.04746
		13.7863	0.01393				13.7863	0.09722			13.7863	0.04747
		13.7982	0.01331				13.7982	0.09406			13.7982	0.05135
		13.8104	0.01274				13.8104	0.09075			13.8104	0.05373
		13.8225	0.01221				13.8225	0.08702			13.8225	0.05872
		13.8345	0.01163				13.8345	0.08225			13.8345	0.06299
		13.8487	0.0109				13.8487	0.07561			13.8487	0.06773
		13.8607	0.01016				13.8607	0.06813			13.8607	0.07451
		13.8728	0.00907				13.8728	0.0605			13.8728	0.07833
		13.8849	0.00795				13.8849	0.05178			13.8849	0.07866
		13.8971	0.00683				13.8971	0.04244			13.8971	0.08171
		13.9091	0.00575				13.9091	0.03237			13.9091	0.08191
		13.9212	0.00503				13.9212	0.02342			13.9212	0.08057
		13.9352	0.00451				13.9352	0.01451			13.9352	0.08017
		13.9474	0.00425				13.9474	0.00739			13.9474	0.07522
		13.9595	0.00436				13.9595	0.00268			13.9595	0.06951
		13.9716	0.00457				13.9716	0.00401			13.9716	0.05767
		13.9836	0.00484				13.9836	0.00907			13.9836	0.04218
		13.9957	0.00556				13.9957	0.01191			13.9957	0.03182
		14.0079	0.0063				14.0079	0.01518			14.0079	0.02443
		14.0219	0.00694				14.0219	0.01756			14.0219	0.02125
		14.0341	0.00753				14.0341	0.02102			14.0341	0.01936
		14.0462	0.00796				14.0462	0.02384			14.0462	0.02074
		14.0582	0.00831				14.0582	0.0262			14.0582	0.02563
		14.0703	0.00858				14.0703	0.02768			14.0703	0.03053
		14.0824	0.00876				14.0824	0.02832			14.0824	0.03711
		14.0946	0.00902				14.0946	0.0286			14.0946	0.05067
		14.1086	0.00922				14.1086	0.02889			14.1086	0.07046
		14.1207	0.00934				14.1207	0.03004			14.1207	0.09168
		14.1327	0.00935				14.1327	0.0307			14.1327	0.11611
		14.1449	0.00949				14.1449	0.0314			14.1449	0.13633
		14.157	0.00962				14.157	0.03144			14.157	0.1578
		14.1691	0.00972				14.1691	0.03228			14.1691	0.17844
		14.1811	0.00978				14.1811	0.03356			14.1811	0.1938
		14.1953	0.01				14.1953	0.03435			14.1953	0.21149
		14.2073	0.01019				14.2073	0.03577			14.2073	0.22806
		14.2194	0.01036				14.2194	0.03613			14.2194	0.24292
		14.2316	0.01053				14.2316	0.03492			14.2316	0.25482
		14.2437	0.01056				14.2437	0.03523			14.2437	0.26094
		14.2557	0.01067				14.2557	0.0375			14.2557	0.25974
		14.2678	0.01087				14.2678	0.04003			14.2678	0.25815
		14.2819	0.0109				14.2819	0.04327			14.2819	0.25632
		14.294	0.01106				14.294	0.04444			14.294	0.25365
		14.3061	0.01131				14.3061	0.0458			14.3061	0.24989
		14.3183	0.01142				14.3183	0.04851			14.3183	0.24393
		14.3302	0.01167				14.3302	0.05298			14.3302	0.23491
		14.3424	0.012				14.3424	0.05961			14.3424	0.22356
		14.3545	0.01225				14.3545	0.06771			14.3545	0.21093
		14.3686	0.0128				14.3686	0.0742			14.3686	0.19585
		14.3807	0.01319				14.3807	0.08047			14.3807	0.17991
		14.3928	0.01349				14.3928	0.08647			14.3928	0.1606
		14.4048	0.01385				14.4048	0.09102			14.4048	0.14419
		14.4169	0.01405				14.4169	0.09688			14.4169	0.12987
		14.4291	0.01418				14.4291	0.10197			14.4291	0.11913
		14.4411	0.01438				14.4411	0.10739			14.4411	0.10948
		14.4553	0.01452				14.4553	0.11104			14.4553	0.10327
		14.4674	0.01468				14.4674	0.1131			14.4674	0.09729
		14.4794	0.01475				14.4794	0.11469			14.4794	0.09259
		14.4915	0.01469				14.4915	0.1159			14.4915	0.08737
		14.5036	0.0147				14.5036	0.11608			14.5036	0.08163
		14.5156	0.01468				14.5156	0.11579			14.5156	0.07294
		14.5277	0.01469				14.5277	0.11561			14.5277	0.06259
		14.5418	0.01476				14.5418	0.11464			14.5418	0.05097
		14.5539	0.0148				14.5539	0.11437			14.5539	0.04366
		14.5661	0.01472				14.5661	0.11343			14.5661	0.03152
		14.5782	0.0146				14.5782	0.11231			14.5782	0.01758
		14.5902	0.01447				14.5902	0.11089			14.5902	0.00882
		14.6023	0.01439				14.6023	0.10855			14.6023	0.00268
		14.6164	0.01432				14.6164	0.10691			14.6164	0.000241577
		14.6285	0.01436				14.6285	0.10584			14.6285	0.00103
		14.6406	0.0145				14.6406	0.10615			14.6406	0.00664
		14.6528	0.0146				14.6528	0.10658			14.6528	0.013
		14.6647	0.0146				14.6647	0.10818			14.6647	0.01756
		14.6769	0.01454				14.6769	0.10897			14.6769	0.01771
		14.689	0.01438				14.689	0.10877			14.689	0.0245
		14.7031	0.01408				14.7031	0.10829			14.7031	0.03191
		14.7152	0.01366				14.7152	0.10783			14.7152	0.03474
		14.7273	0.01328				14.7273	0.10746			14.7273	0.03512
		14.7393	0.01286				14.7393	0.10716			14.7393	0.03657
		14.7514	0.01239				14.7514	0.10624			14.7514	0.0362
		14.7636	0.01184				14.7636	0.10471			14.7636	0.03562
		14.7757	0.01121				14.7757	0.10271			14.7757	0.03386
		14.7898	0.0106				14.7898	0.09972			14.7898	0.03398
		14.8019	0.00997				14.8019	0.09678			14.8019	0.03107
		14.8139	0.00937				14.8139	0.09349			14.8139	0.02592
		14.826	0.00879				14.826	0.08978			14.826	0.02306
		14.8381	0.00805				14.8381	0.08456			14.8381	0.02484
		14.8503	0.00738				14.8503	0.08018			14.8503	0.02783
		14.8623	0.00621				14.8623	0.07444			14.8623	0.02837
		14.8765	0.00497				14.8765	0.06779			14.8765	0.02813
		14.8884	0.0037				14.8884	0.06054			14.8884	0.02956
		14.9006	0.0026				14.9006	0.05296			14.9006	0.03351
		14.9127	0.00165				14.9127	0.04239			14.9127	0.0311
		14.9248	0.00129				14.9248	0.03021			14.9248	0.02794
		14.9368	0.00143				14.9368	0.01949			14.9368	0.02424
		14.9489	0.0019				14.9489	0.01249			14.9489	0.02319
		14.963	0.00253				14.963	0.01007			14.963	0.01757
		14.9751	0.00272				14.9751	0.00692			14.9751	0.01106
		14.9873	0.00358				14.9873	0.0042			14.9873	0.00682
		14.9994	0.00419				14.9994	0.00316			14.9994	0.00577
		15.0114	0.00463				15.0114	0.00138			15.0114	0.00432
		15.0235	0.00508				15.0235	0.000861928			15.0235	0.00213
		15.0356	0.00541				15.0356	0.0035			15.0356	0.0059
		15.0497	0.00547				15.0497	0.00743			15.0497	0.01194
		15.0618	0.00537				15.0618	0.01			15.0618	0.01938
		15.0739	0.00521				15.0739	0.01046			15.0739	0.02349
		15.0859	0.00516				15.0859	0.01066			15.0859	0.03307
		15.0981	0.00531				15.0981	0.01238			15.0981	0.04394
		15.1102	0.00537				15.1102	0.01309			15.1102	0.05573
		15.1222	0.00544				15.1222	0.01401			15.1222	0.06819
		15.1364	0.00551				15.1364	0.01547			15.1364	0.08236
		15.1485	0.00552				15.1485	0.01716			15.1485	0.09727
		15.1605	0.00564				15.1605	0.01945			15.1605	0.11532
		15.1726	0.00569				15.1726	0.02143			15.1726	0.13266
		15.1848	0.0058				15.1848	0.02307			15.1848	0.14984
		15.1968	0.00614				15.1968	0.02487			15.1968	0.16947
		15.2089	0.00655				15.2089	0.02719			15.2089	0.18354
		15.2231	0.0071				15.2231	0.02937			15.2231	0.19481
		15.2351	0.00753				15.2351	0.03104			15.2351	0.2023
		15.2472	0.00784				15.2472	0.0328			15.2472	0.2073
		15.2593	0.00814				15.2593	0.03354			15.2593	0.20808
		15.2713	0.0084				15.2713	0.03278			15.2713	0.20808
		15.2834	0.0087				15.2834	0.03207			15.2834	0.20303
		15.2956	0.00919				15.2956	0.03209			15.2956	0.19855
		15.3096	0.00962				15.3096	0.0331			15.3096	0.19212
		15.3218	0.00988				15.3218	0.03561			15.3218	0.18247
		15.3339	0.01016				15.3339	0.03795			15.3339	0.17256
		15.3459	0.01049				15.3459	0.04066			15.3459	0.16118
		15.358	0.01096				15.358	0.04632			15.358	0.14823
		15.3701	0.01153				15.3701	0.05268			15.3701	0.13449
		15.3823	0.01206				15.3823	0.06047			15.3823	0.12177
		15.3963	0.01274				15.3963	0.06872			15.3963	0.10786
		15.4085	0.01333				15.4085	0.07713			15.4085	0.09571
		15.4204	0.01376				15.4204	0.08498			15.4204	0.08754
		15.4326	0.01422				15.4326	0.0923			15.4326	0.07936
		15.4447	0.01474				15.4447	0.09906			15.4447	0.0724
		15.4568	0.01528				15.4568	0.10499			15.4568	0.06556
		15.4688	0.0157				15.4688	0.10995			15.4688	0.06078
		15.483	0.01598				15.483	0.11381			15.483	0.05482
		15.495	0.01621				15.495	0.11699			15.495	0.04763
		15.5071	0.01643				15.5071	0.11894			15.5071	0.04033
		15.5193	0.01648				15.5193	0.12068			15.5193	0.03576
		15.5314	0.01648				15.5314	0.12195			15.5314	0.0323
		15.5434	0.01642				15.5434	0.12242			15.5434	0.02912
		15.5555	0.01615				15.5555	0.1226			15.5555	0.02719
		15.5696	0.01586				15.5696	0.12192			15.5696	0.02387
		15.5817	0.01547				15.5817	0.12086			15.5817	0.01892
		15.5938	0.01513				15.5938	0.12052			15.5938	0.01641
		15.6059	0.01483				15.6059	0.11939			15.6059	0.01578
		15.618	0.01452				15.618	0.11796			15.618	0.01633
		15.6301	0.01431				15.6301	0.11663			15.6301	0.02066
		15.6422	0.01409				15.6422	0.11639			15.6422	0.02059
		15.6563	0.01385				15.6563	0.11609			15.6563	0.01801
		15.6684	0.01376				15.6684	0.11597			15.6684	0.01507
		15.6805	0.0137				15.6805	0.11514			15.6805	0.0135
		15.6925	0.01351				15.6925	0.11423			15.6925	0.01307
		15.7046	0.01321				15.7046	0.11335			15.7046	0.01471
		15.7168	0.01284				15.7168	0.11117			15.7168	0.01426
		15.7288	0.01246				15.7288	0.10895			15.7288	0.01522
		15.743	0.01203				15.743	0.10688			15.743	0.01806
		15.7551	0.01157				15.7551	0.10486			15.7551	0.0185
		15.7671	0.0111				15.7671	0.10166			15.7671	0.02102
		15.7792	0.01058				15.7792	0.0979			15.7792	0.02453
		15.7913	0.00989				15.7913	0.09365			15.7913	0.02606
		15.8033	0.00914				15.8033	0.08968			15.8033	0.02566
		15.8155	0.00819				15.8155	0.08563			15.8155	0.02639
		15.8296	0.00738				15.8296	0.08128			15.8296	0.02847
		15.8416	0.00626				15.8416	0.07697			15.8416	0.03239
		15.8538	0.00532				15.8538	0.07178			15.8538	0.0368
		15.8659	0.00428				15.8659	0.06569			15.8659	0.03948
		15.8779	0.00276				15.8779	0.05819			15.8779	0.04169
		15.89	0.00118				15.89	0.05078			15.89	0.04477
		15.9021	-0.000326924				15.9021	0.04345			15.9021	0.04684
		15.9162	-0.00125				15.9162	0.03675			15.9162	0.0496
		15.9283	-0.00149				15.9283	0.02889			15.9283	0.05175
		15.9405	-0.000943866				15.9405	0.02081			15.9405	0.05116
		15.9525	-0.000264715				15.9525	0.01514			15.9525	0.04857
		15.9646	0.000606013				15.9646	0.01048			15.9646	0.04181
		15.9767	0.00108				15.9767	0.0084			15.9767	0.03537
		15.9888	0.00162				15.9888	0.00612			15.9888	0.03002
		16.0029	0.0026				16.0029	0.00652			16.0029	0.02766
		16.015	0.00351				16.015	0.00549			16.015	0.02652
		16.027	0.00436				16.027	0.00379			16.027	0.0276
		16.0391	0.0049				16.0391	0.00219			16.0391	0.0282
		16.0513	0.00536				16.0513	0.0028			16.0513	0.03284
		16.0634	0.00561				16.0634	0.00413			16.0634	0.03953
		16.0754	0.00568				16.0754	0.00341			16.0754	0.04662
		16.0896	0.00593				16.0896	0.00275			16.0896	0.05713
		16.1016	0.00625				16.1016	0.00244			16.1016	0.06995
		16.1137	0.00662				16.1137	0.00461			16.1137	0.08705
		16.1258	0.00693				16.1258	0.0057			16.1258	0.10439
		16.1399	0.00711				16.1399	0.00608			16.1399	0.12164
		16.152	0.00729				16.152	0.00769			16.152	0.13744
		16.1661	0.00739				16.1661	0.00998			16.1661	0.15135
		16.1782	0.00732				16.1782	0.01205			16.1782	0.16417
		16.1903	0.00747				16.1903	0.01318			16.1903	0.17724
		16.2023	0.00759				16.2023	0.01527			16.2023	0.1914
		16.2144	0.00766				16.2144	0.01798			16.2144	0.20149
		16.2266	0.00777				16.2266	0.0211			16.2266	0.20767
		16.2387	0.00774				16.2387	0.02178			16.2387	0.20819
		16.2528	0.00772				16.2528	0.02398			16.2528	0.2045
		16.2649	0.00779				16.2649	0.02723			16.2649	0.19821
		16.2769	0.00804				16.2769	0.02849			16.2769	0.19214
		16.289	0.00839				16.289	0.02853			16.289	0.18947
		16.3011	0.00892				16.3011	0.02748			16.3011	0.18285
		16.3133	0.00925				16.3133	0.02835			16.3133	0.17349
		16.3253	0.00986				16.3253	0.03219			16.3253	0.16018
		16.3394	0.01049				16.3394	0.03612			16.3394	0.14852
		16.3514	0.01113				16.3514	0.04191			16.3514	0.13574
		16.3636	0.01193				16.3636	0.04903			16.3636	0.12549
		16.3757	0.0126				16.3757	0.05549			16.3757	0.11501
		16.3878	0.01327				16.3878	0.06251			16.3878	0.10239
		16.3998	0.01389				16.3998	0.06975			16.3998	0.09121
		16.412	0.01452				16.412	0.07738			16.412	0.07993
		16.426	0.01515				16.426	0.08483			16.426	0.07162
		16.4381	0.0157				16.4381	0.09051			16.4381	0.06286
		16.4503	0.01607				16.4503	0.09518			16.4503	0.058
		16.4624	0.01636				16.4624	0.10005			16.4624	0.05146
		16.4744	0.01655				16.4744	0.10385			16.4744	0.04616
		16.4865	0.01669				16.4865	0.10718			16.4865	0.04131
		16.4986	0.01682				16.4986	0.11056			16.4986	0.03353
		16.5127	0.01693				16.5127	0.11309			16.5127	0.02762
		16.5248	0.01697				16.5248	0.11499			16.5248	0.02096
		16.537	0.01685				16.537	0.11622			16.537	0.01557
		16.549	0.01661				16.549	0.11759			16.549	0.01037
		16.5611	0.01646				16.5611	0.11878			16.5611	0.00552
		16.5732	0.01626				16.5732	0.11856			16.5732	-0.000461364
		16.5853	0.01613				16.5853	0.11629			16.5853	-0.00466
		16.5994	0.01604				16.5994	0.11387			16.5994	-0.00549
		16.6115	0.01594				16.6115	0.11112			16.6115	-0.00711
		16.6235	0.01582				16.6235	0.10796			16.6235	-0.00318
		16.6356	0.01567				16.6356	0.10537			16.6356	0.00169
		16.6478	0.0154				16.6478	0.10335			16.6478	0.00623
		16.6599	0.01515				16.6599	0.10198			16.6599	0.00926
		16.6719	0.01495				16.6719	0.10061			16.6719	0.01142
		16.6861	0.01468				16.6861	0.09906			16.6861	0.01428
		16.6981	0.01445				16.6981	0.098			16.6981	0.01844
		16.7102	0.01418				16.7102	0.09837			16.7102	0.02466
		16.7223	0.0138				16.7223	0.09811			16.7223	0.028
		16.7343	0.01329				16.7343	0.09689			16.7343	0.03146
		16.7464	0.01266				16.7464	0.09436			16.7464	0.03091
		16.7586	0.01207				16.7586	0.09116			16.7586	0.03296
		16.7726	0.01148				16.7726	0.08829			16.7726	0.03472
		16.7848	0.01089				16.7848	0.08503			16.7848	0.03533
		16.7969	0.01016				16.7969	0.0812			16.7969	0.03599
		16.8089	0.00922				16.8089	0.07666			16.8089	0.03749
		16.821	0.00822				16.821	0.0716			16.821	0.03793
		16.8331	0.00705				16.8331	0.0654			16.8331	0.03778
		16.8453	0.00617				16.8453	0.05959			16.8453	0.0361
		16.8593	0.00539				16.8593	0.05325			16.8593	0.03523
		16.8714	0.00497				16.8714	0.04682			16.8714	0.03666
		16.8836	0.00454				16.8836	0.04118			16.8836	0.03504
		16.8956	0.00439				16.8956	0.0311			16.8956	0.03458
		16.9077	0.00467				16.9077	0.02106			16.9077	0.03227
		16.9198	0.00491				16.9198	0.00711			16.9198	0.02771
		16.9318	0.00561				16.9318	-0.000862093			16.9318	0.0209
		16.946	0.00613				16.946	-0.00711			16.946	0.0161
		16.958	0.00676				16.958	-0.01075			16.958	0.01048
		16.9701	0.00714				16.9701	-0.01598			16.9701	0.0049
		16.9823	0.00749				16.9823	-0.01678			16.9823	-0.000236153
		16.9944	0.00773				16.9944	-0.01387			16.9944	-0.00172
		17.0064	0.00785				17.0064	-0.01475			17.0064	-0.000904413
		17.0185	0.0079				17.0185	-0.011			17.0185	-0.000428872
		17.0326	0.00777				17.0326	-0.00997			17.0326	0.00112
		17.0447	0.0078				17.0447	-0.00543			17.0447	0.00717
		17.0568	0.0078				17.0568	-0.00559			17.0568	0.0196
		17.069	0.00789				17.069	-0.00638			17.069	0.03301
		17.081	0.00797				17.081	-0.00756			17.081	0.04749
		17.0931	0.008				17.0931	-0.00727			17.0931	0.06203
		17.1052	0.00814				17.1052	-0.0063			17.1052	0.07547
		17.1193	0.00834				17.1193	-0.00572			17.1193	0.09147
		17.1314	0.00859				17.1314	-0.00375			17.1314	0.10611
		17.1435	0.00872				17.1435	-0.00137			17.1435	0.12265
		17.1555	0.00865				17.1555	0.00217			17.1555	0.14289
		17.1676	0.00852				17.1676	0.00539			17.1676	0.16036
		17.1798	0.00836				17.1798	0.00912			17.1798	0.17237
		17.1919	0.00829				17.1919	0.01316			17.1919	0.18133
		17.206	0.00838				17.206	0.01733			17.206	0.19032
		17.2181	0.0086				17.2181	0.01974			17.2181	0.20067
		17.2301	0.0086				17.2301	0.02249			17.2301	0.21104
		17.2422	0.00866				17.2422	0.02467			17.2422	0.21311
		17.2543	0.00862				17.2543	0.02582			17.2543	0.21406
		17.2664	0.00859				17.2664	0.02618			17.2664	0.21113
		17.2784	0.00874				17.2784	0.02663			17.2784	0.20576
		17.2926	0.00929				17.2926	0.02741			17.2926	0.19812
		17.3046	0.00987				17.3046	0.02991			17.3046	0.19279
		17.3168	0.01049				17.3168	0.0331			17.3168	0.18679
		17.3289	0.01113				17.3289	0.03873			17.3289	0.17968
		17.341	0.01155				17.341	0.04604			17.341	0.16725
		17.353	0.0122				17.353	0.05399			17.353	0.15543
		17.3651	0.0128				17.3651	0.06131			17.3651	0.1426
		17.3792	0.01344				17.3792	0.0687			17.3792	0.12943
		17.3913	0.01407				17.3913	0.07631			17.3913	0.11829
		17.4034	0.01474				17.4034	0.08256			17.4034	0.10627
		17.4156	0.01523				17.4156	0.08822			17.4156	0.09919
		17.4276	0.01571				17.4276	0.09139			17.4276	0.09324
		17.4397	0.01588				17.4397	0.09513			17.4397	0.0884
		17.4518	0.01605				17.4518	0.09764			17.4518	0.08333
		17.4659	0.01627				17.4659	0.09994			17.4659	0.0808
		17.478	0.01637				17.478	0.10106			17.478	0.07364
		17.49	0.01643				17.49	0.10256			17.49	0.06693
		17.5021	0.01653				17.5021	0.10365			17.5021	0.05724
		17.5143	0.0166				17.5143	0.10344			17.5143	0.04442
		17.5264	0.01659				17.5264	0.10374			17.5264	0.03615
		17.5384	0.01649				17.5384	0.1039			17.5384	0.0275
		17.5526	0.01625				17.5526	0.10426			17.5526	0.021
		17.5646	0.0161				17.5646	0.1029			17.5646	0.01267
		17.5767	0.01582				17.5767	0.10047			17.5767	0.00252
		17.5888	0.01548				17.5888	0.09764			17.5888	-0.00401
		17.601	0.01512				17.601	0.09461			17.601	-0.00846
		17.613	0.01466				17.613	0.09127			17.613	-0.01085
		17.6251	0.01436				17.6251	0.08866			17.6251	-0.00889
		17.6391	0.01422				17.6391	0.08807			17.6391	-0.00261
		17.6513	0.01403				17.6513	0.08949			17.6513	0.00044903
		17.6634	0.01369				17.6634	0.09158			17.6634	0.00303
		17.6755	0.01334				17.6755	0.09376			17.6755	0.00117
		17.6875	0.01305				17.6875	0.0962			17.6875	0.000215647
		17.6996	0.01273				17.6996	0.09848			17.6996	0.00417
		17.7118	0.01246				17.7118	0.10013			17.7118	0.00585
		17.7258	0.0123				17.7258	0.10045			17.7258	0.00994
		17.738	0.01227				17.738	0.09987			17.738	0.0119
		17.7501	0.01203				17.7501	0.09872			17.7501	0.01458
		17.7621	0.01162				17.7621	0.09679			17.7621	0.01559
		17.7742	0.01131				17.7742	0.09263			17.7742	0.0169
		17.7863	0.01109				17.7863	0.08767			17.7863	0.01815
		17.7985	0.01067				17.7985	0.08311			17.7985	0.01989
		17.8125	0.01033				17.8125	0.07674			17.8125	0.022
		17.8246	0.00975				17.8246	0.06982			17.8246	0.02128
		17.8366	0.00919				17.8366	0.06293			17.8366	0.02382
		17.8488	0.00851				17.8488	0.05565			17.8488	0.02586
		17.8609	0.00776				17.8609	0.04796			17.8609	0.03119
		17.873	0.00709				17.873	0.03859			17.873	0.03478
		17.885	0.00644				17.885	0.02968			17.885	0.03623
		17.8992	0.00578				17.8992	0.02001			17.8992	0.03811
		17.9112	0.00522				17.9112	0.00877			17.9112	0.03827
		17.9233	0.00533				17.9233	-0.00334			17.9233	0.03779
		17.9355	0.00539				17.9355	-0.01072			17.9355	0.03619
		17.9476	0.00583				17.9476	-0.01341			17.9476	0.03491
		17.9596	0.00621				17.9596	-0.01693			17.9596	0.03278
		17.9717	0.00663				17.9717	-0.0166			17.9717	0.03012
		17.9858	0.007				17.9858	-0.01463			17.9858	0.02518
		17.9979	0.00713				17.9979	-0.00958			17.9979	0.01856
		18.01	0.00729				18.01	-0.00887			18.01	0.0198
		18.0221	0.0074				18.0221	-0.00912			18.0221	0.02143
		18.0341	0.00761				18.0341	-0.00746			18.0341	0.02405
		18.0463	0.00756				18.0463	-0.0074			18.0463	0.02816
		18.0584	0.0075				18.0584	-0.0083			18.0584	0.03514
		18.0725	0.00738				18.0725	-0.01092			18.0725	0.04251
		18.0846	0.00729				18.0846	-0.0131			18.0846	0.05164
		18.0967	0.00721				18.0967	-0.01258			18.0967	0.06059
		18.1087	0.0072				18.1087	-0.01153			18.1087	0.07228
		18.1208	0.00733				18.1208	-0.01134			18.1208	0.0881
		18.133	0.00737				18.133	-0.01053			18.133	0.1021
		18.145	0.00738				18.145	-0.00865			18.145	0.11697
		18.1591	0.00734				18.1591	-0.00694			18.1591	0.134
		18.1713	0.00749				18.1713	-0.00553			18.1713	0.15066
		18.1833	0.00769				18.1833	-0.0037			18.1833	0.16627
		18.1954	0.008				18.1954	-0.00446			18.1954	0.18157
		18.2075	0.00823				18.2075	-0.00292			18.2075	0.19172
		18.2216	0.0084				18.2216	0.000539374			18.2216	0.20402
		18.2356	0.00847				18.2356	0.00401			18.2356	0.2125
		18.2478	0.00849				18.2478	0.00591			18.2478	0.21739
		18.2599	0.00838				18.2599	0.00729			18.2599	0.21566
		18.272	0.00858				18.272	0.00996			18.272	0.21301
		18.284	0.0088				18.284	0.01171			18.284	0.20704
		18.2961	0.00908				18.2961	0.01577			18.2961	0.20046
		18.3083	0.00936				18.3083	0.02055			18.3083	0.19161
		18.3223	0.0097				18.3223	0.02882			18.3223	0.18201
		18.3345	0.01025				18.3345	0.03666			18.3345	0.17268
		18.3466	0.01082				18.3466	0.04373			18.3466	0.16237
		18.3586	0.01152				18.3586	0.05114			18.3586	0.1522
		18.3707	0.0122				18.3707	0.059			18.3707	0.14217
		18.3868	0.01299				18.3868	0.06845			18.3868	0.13296
		18.3969	0.01329				18.3969	0.07539			18.3969	0.12476
		18.411	0.01367				18.411	0.08283			18.411	0.11796
		18.4231	0.01393				18.4231	0.08967			18.4231	0.11337
		18.4352	0.01427				18.4352	0.0958			18.4352	0.10838
		18.4473	0.01453				18.4473	0.1001			18.4473	0.10482
		18.4593	0.01468				18.4593	0.10246			18.4593	0.10324
		18.4715	0.01476				18.4715	0.10508			18.4715	0.10006
		18.4836	0.01467				18.4836	0.10669			18.4836	0.09438
		18.4976	0.0146				18.4976	0.10813			18.4976	0.08917
		18.5098	0.01451				18.5098	0.10801			18.5098	0.07502
		18.5219	0.01463				18.5219	0.10831			18.5219	0.06291
		18.5339	0.01459				18.5339	0.10786			18.5339	0.04898
		18.546	0.0144				18.546	0.10692			18.546	0.03283
		18.5582	0.01433				18.5582	0.1059			18.5582	0.01986
		18.5703	0.0142				18.5703	0.10503			18.5703	0.00891
		18.5843	0.01405				18.5843	0.10415			18.5843	-0.0055
		18.5965	0.01386				18.5965	0.10159			18.5965	-0.01561
		18.6085	0.01377				18.6085	0.09925			18.6085	-0.02114
		18.6206	0.01372				18.6206	0.0967			18.6206	-0.02607
		18.6327	0.01368				18.6327	0.09549			18.6327	-0.02251
		18.6448	0.01373				18.6448	0.09609			18.6448	-0.02175
		18.6589	0.01375				18.6589	0.09681			18.6589	-0.01872
		18.673	0.01387				18.673	0.09643			18.673	-0.01402
		18.6851	0.01367				18.6851	0.09476			18.6851	-0.00795
		18.6972	0.01347				18.6972	0.09315			18.6972	-0.00454
		18.7092	0.01322				18.7092	0.09235			18.7092	0.0034
		18.7213	0.01302				18.7213	0.09161			18.7213	0.00966
		18.7335	0.01282				18.7335	0.09073			18.7335	0.01355
		18.7456	0.0126				18.7456	0.09			18.7456	0.01817
		18.7597	0.0123				18.7597	0.08857			18.7597	0.02132
		18.7718	0.01182				18.7718	0.08469			18.7718	0.0258
		18.7838	0.01136				18.7838	0.08017			18.7838	0.02984
		18.7959	0.01065				18.7959	0.07667			18.7959	0.03295
		18.808	0.00975				18.808	0.07351			18.808	0.03521
		18.8202	0.0088				18.8202	0.06927			18.8202	0.03707
		18.8321	0.00766				18.8321	0.0651			18.8321	0.03886
		18.8463	0.00681				18.8463	0.0585			18.8463	0.04019
		18.8583	0.00603				18.8583	0.05151			18.8583	0.04363
		18.8705	0.0051				18.8705	0.04215			18.8705	0.04631
		18.8826	0.00432				18.8826	0.03334			18.8826	0.04816
		18.8947	0.00362				18.8947	0.02448			18.8947	0.04808
		18.9067	0.00302				18.9067	0.01615			18.9067	0.04557
		18.9188	0.00307				18.9188	0.0057			18.9188	0.04358
		18.935	0.00344				18.935	-0.00435			18.935	0.03868
		18.9471	0.00392				18.9471	-0.0148			18.9471	0.03733
		18.9591	0.00464				18.9591	-0.02511			18.9591	0.03408
		18.9712	0.00479				18.9712	-0.02826			18.9712	0.03113
		18.9833	0.0048				18.9833	-0.03097			18.9833	0.02443
		18.9955	0.00488				18.9955	-0.02833			18.9955	0.01577
		19.0095	0.00494				19.0095	-0.02684			19.0095	0.01367
		19.0217	0.00519				19.0217	-0.02423			19.0217	0.01438
		19.0337	0.00538				19.0337	-0.0211			19.0337	0.01677
		19.0458	0.00551				19.0458	-0.01557			19.0458	0.02085
		19.0579	0.00565				19.0579	-0.01039			19.0579	0.03117
		19.07	0.0059				19.07	-0.00257			19.07	0.03949
		19.082	0.00627				19.082	0.00374			19.082	0.05006
		19.0962	0.0068				19.0962	0.00953			19.0962	0.05935
		19.1082	0.00728				19.1082	0.01536			19.1082	0.07112
		19.1203	0.00771				19.1203	0.0204			19.1203	0.08975
		19.1325	0.00807				19.1325	0.02299			19.1325	0.10868
		19.1446	0.00839				19.1446	0.02584			19.1446	0.12838
		19.1566	0.00867				19.1566	0.02803			19.1566	0.15129
		19.1687	0.00903				19.1687	0.03004			19.1687	0.17358
		19.1828	0.00939				19.1828	0.03153			19.1828	0.1906
		19.1949	0.00958				19.1949	0.03202			19.1949	0.20844
		19.207	0.00974				19.207	0.03324			19.207	0.22313
		19.2191	0.00986				19.2191	0.03557			19.2191	0.2386
		19.2311	0.00985				19.2311	0.03763			19.2311	0.25421
		19.2433	0.00989				19.2433	0.03852			19.2433	0.26347
		19.2554	0.00994				19.2554	0.03972			19.2554	0.26651
		19.2695	0.01005				19.2695	0.04089			19.2695	0.26706
		19.2816	0.0103				19.2816	0.04205			19.2816	0.26264
		19.2937	0.0106				19.2937	0.04201			19.2937	0.25916
		19.3057	0.01106				19.3057	0.04332			19.3057	0.25385
		19.3178	0.01162				19.3178	0.04622			19.3178	0.24491
		19.33	0.01214				19.33	0.05067			19.33	0.23455
		19.342	0.01275				19.342	0.05549			19.342	0.22261
		19.3561	0.01333				19.3561	0.06184			19.3561	0.20807
		19.3683	0.01396				19.3683	0.06886			19.3683	0.19612
		19.3803	0.01459				19.3803	0.07613			19.3803	0.18479
		19.3924	0.01513				19.3924	0.08237			19.3924	0.173
		19.4045	0.0156				19.4045	0.08797			19.4045	0.16481
		19.4165	0.01593				19.4165	0.09467			19.4165	0.15368
		19.4287	0.01608				19.4287	0.10053			19.4287	0.14327
		19.4428	0.01616				19.4428	0.10569			19.4428	0.13598
		19.4548	0.01619				19.4548	0.10894			19.4548	0.13154
		19.467	0.0161				19.467	0.11151			19.467	0.12722
		19.4791	0.01611				19.4791	0.11325			19.4791	0.12385
		19.4911	0.01598				19.4911	0.11436			19.4911	0.1177
		19.5032	0.0158				19.5032	0.11478			19.5032	0.10586
		19.5153	0.01566				19.5153	0.1154			19.5153	0.08976
		19.5294	0.01544				19.5294	0.11577			19.5294	0.07169
		19.5415	0.01522				19.5415	0.11569			19.5415	0.05729
		19.5537	0.01502				19.5537	0.1162			19.5537	0.04514
		19.5657	0.01492				19.5657	0.11619			19.5657	0.03565
		19.5778	0.01484				19.5778	0.11593			19.5778	0.02335
		19.5899	0.01479				19.5899	0.11538			19.5899	0.01551
		19.602	0.01472				19.602	0.11453			19.602	0.00823
		19.6161	0.01463				19.6161	0.1145			19.6161	0.00163
		19.6282	0.01461				19.6282	0.11506			19.6282	0.0011
		19.6402	0.0145				19.6402	0.1156			19.6402	0.00431
		19.6523	0.01437				19.6523	0.11628			19.6523	0.00739
		19.6645	0.01428				19.6645	0.11607			19.6645	0.00864
		19.6766	0.01422				19.6766	0.11454			19.6766	0.00975
		19.6886	0.01404				19.6886	0.11257			19.6886	0.00578
		19.7028	0.01376				19.7028	0.11103			19.7028	0.00588
		19.7148	0.01343				19.7148	0.10911			19.7148	0.00427
		19.7269	0.01309				19.7269	0.10683			19.7269	0.00189
		19.739	0.01288				19.739	0.10395			19.739	0.00169
		19.7511	0.01256				19.7511	0.10131			19.7511	0.000161071
		19.7631	0.01242				19.7631	0.0985			19.7631	5.63138e-05
		19.7753	0.01222				19.7753	0.09507			19.7753	0.00249
		19.7893	0.01193				19.7893	0.0916			19.7893	0.0056
		19.8015	0.0115				19.8015	0.08827			19.8015	0.00774
		19.8136	0.01093				19.8136	0.08432			19.8136	0.01204
		19.8257	0.01036				19.8257	0.07989			19.8257	0.01642
		19.8377	0.00968				19.8377	0.07415			19.8377	0.02014
		19.8498	0.00908				19.8498	0.06725			19.8498	0.02546
		19.862	0.00838				19.862	0.05961			19.862	0.02998
		19.876	0.00765				19.876	0.05096			19.876	0.03472
		19.8881	0.00663				19.8881	0.0416			19.8881	0.04003
		19.9003	0.00587				19.9003	0.03046			19.9003	0.045
		19.9123	0.00554				19.9123	0.01963			19.9123	0.0473
		19.9244	0.00556				19.9244	0.00817			19.9244	0.04649
		19.9365	0.00611				19.9365	-0.000309168			19.9365	0.0441
		19.9487	0.00655				19.9487	-0.01011			19.9487	0.04145
		19.9627	0.00716				19.9627	-0.01361			19.9627	0.03583
		19.9748	0.00773				19.9748	-0.01562			19.9748	0.03079
		19.9868	0.00822				19.9868	-0.01905			19.9868	0.02743
		19.999	0.00881				19.999	-0.02587			19.999	0.02849
		20.0111	0.00941				20.0111	-0.03374			20.0111	0.02913
		20.0231	0.00994				20.0231	-0.03593			20.0231	0.0267
		20.0352	0.00975				20.0352	-0.0378			20.0352	0.02576
		20.0494	0.00992				20.0494	-0.03711			20.0494	0.02998
		20.0614	0.00939				20.0614	-0.03612			20.0614	0.03903
		20.0735	0.00962				20.0735	-0.03301			20.0735	0.04654
		20.0857	0.00986				20.0857	-0.03341			20.0857	0.05672
		20.0977	0.01012				20.0977	-0.03051			20.0977	0.0693
		20.1098	0.01042				20.1098	-0.02731			20.1098	0.08201
		20.1219	0.01064				20.1219	-0.02281			20.1219	0.09368
		20.136	0.01082				20.136	-0.0197			20.136	0.10785
		20.1481	0.01094				20.1481	-0.01908			20.1481	0.1248
		20.1602	0.01151				20.1602	-0.01777			20.1602	0.1431
		20.1722	0.01152				20.1722	-0.01738			20.1722	0.16128
		20.1843	0.01194				20.1843	-0.01832			20.1843	0.17637
		20.1965	0.01192				20.1965	-0.01672			20.1965	0.19157
		20.2086	0.01189				20.2086	-0.01434			20.2086	0.20619
		20.2227	0.01184				20.2227	-0.01227			20.2227	0.2174
		20.2348	0.01175				20.2348	-0.00735			20.2348	0.22524
		20.2468	0.01163				20.2468	-0.00425			20.2468	0.22686
		20.2589	0.01152				20.2589	0.000390153			20.2589	0.22338
		20.271	0.01149				20.271	0.0078			20.271	0.22006
		20.2831	0.01142				20.2831	0.0134			20.2831	0.21587
		20.2951	0.01183				20.2951	0.01984			20.2951	0.20896
		20.3093	0.01219				20.3093	0.02916			20.3093	0.20104
		20.3213	0.0125				20.3213	0.03667			20.3213	0.19347
		20.3335	0.01298				20.3335	0.04503			20.3335	0.18476
		20.3456	0.01343								20.3456	0.17445
		20.3577	0.01388								20.3577	0.16232
		20.3697	0.01438								20.3697	0.15379
		20.3818	0.01481								20.3818	0.14494
		20.3959	0.01528								20.3959	0.13662
		20.408	0.01572								20.408	0.13042
		20.4201	0.01603								20.4201	0.126
		20.4323	0.01631								20.4323	0.12049
		20.4443	0.0166								20.4443	0.11487
		20.4564	0.01676								20.4564	0.10954
		20.4685	0.01687								20.4685	0.10169
		20.4826	0.01692								20.4826	0.09514
		20.4947	0.01687								20.4947	0.08213
		20.5068	0.01686								20.5068	0.06686
		20.5188	0.01678								20.5188	0.05211
		20.531	0.0167								20.531	0.03669
		20.5431	0.01646								20.5431	0.02405
		20.5552	0.01616								20.5552	0.01301
		20.5693	0.01577								20.5693	0.00233
		20.5814	0.01537								20.5814	-0.00532
		20.5934	0.01502								20.5934	-0.00855
		20.6055	0.01467								20.6055	-0.01046
		20.6177	0.01457								20.6177	-0.00782
		20.6298	0.0145								20.6298	-0.000849523
		20.6418	0.0144								20.6418	0.00561
		20.656	0.0143								20.656	0.01204
		20.668	0.0142								20.668	0.01674
		20.6801	0.01414								20.6801	0.02194
		20.6922	0.01409								20.6922	0.02517
		20.7043	0.01395								20.7043	0.02824
		20.7163	0.01374								20.7163	0.02891
		20.7285	0.01352								20.7285	0.02844
		20.7425	0.0131								20.7425	0.02816
		20.7547	0.01265								20.7547	0.0272
		20.7668	0.01213								20.7668	0.0258
		20.7788	0.0117								20.7788	0.02498
		20.7909	0.01109								20.7909	0.0234
		20.8051	0.01042								20.8051	0.02301
		20.8192	0.0098								20.8192	0.02395
		20.8313	0.00908								20.8313	0.02347
		20.8433	0.00828								20.8433	0.02621
		20.8554	0.00759								20.8554	0.02969
		20.8675	0.00701								20.8675	0.03333
		20.8797	0.00653								20.8797	0.03722
		20.8916	0.00599								20.8916	0.03801
		20.9058	0.00573								20.9058	0.03543
		20.9178	0.00559								20.9178	0.03137
		20.93	0.00602								20.93	0.02515
		20.9421	0.00632								20.9421	0.01623
		20.9542	0.00673								20.9542	0.01033
		20.9662	0.00722								20.9662	0.00535
		20.9783	0.00763								20.9783	0.00164
		20.9924	0.00793								20.9924	-0.00252
		21.0045	0.00814								21.0045	-0.00542
		21.0167	0.00848								21.0167	-0.00353
		21.0288	0.00847								21.0288	-0.000180244
		21.0408	0.00866								21.0408	0.00303
		21.0529	0.00863								21.0529	0.01076
		21.065	0.00874								21.065	0.02539
		21.0791	0.00894								21.0791	0.03883
		21.0912	0.00914								21.0912	0.04942
		21.1033	0.00929								21.1033	0.0608
		21.1153	0.00943								21.1153	0.0743
		21.1275	0.00948								21.1275	0.0902
		21.1396	0.00954								21.1396	0.10473
		21.1516	0.00965								21.1516	0.12287
		21.1658	0.00972								21.1658	0.1442
		21.1779	0.00982								21.1779	0.16153
		21.1899	0.00988								21.1899	0.17483
		21.202	0.00983								21.202	0.18704
		21.2142	0.00986								21.2142	0.19778
		21.2262	0.00985								21.2262	0.20654
		21.2383	0.0098								21.2383	0.21137
		21.2525	0.00995								21.2525	0.21114
		21.2645	0.01007								21.2645	0.20887
		21.2766	0.01015								21.2766	0.20408
		21.2887	0.01024								21.2887	0.19666
		21.3007	0.01036								21.3007	0.18873
		21.3128	0.0107								21.3128	0.17849
		21.325	0.01126								21.325	0.16801
		21.339	0.01182								21.339	0.15707
		21.3512	0.01246								21.3512	0.14547
		21.3633	0.01316								21.3633	0.13292
		21.3753	0.01371								21.3753	0.12089
		21.3874	0.01417								21.3874	0.11224
		21.3995	0.01456								21.3995	0.10222
		21.4117	0.01495								21.4117	0.09446
		21.4257	0.01521								21.4257	0.08672
		21.4379	0.01532								21.4379	0.07962
		21.4498	0.01543								21.4498	0.07349
		21.462	0.01543								21.462	0.06743
		21.4741	0.01531								21.4741	0.06166
		21.4862	0.01516								21.4862	0.05761
		21.4982	0.015								21.4982	0.04916
		21.5124	0.01494								21.5124	0.04001
		21.5244	0.01501								21.5244	0.0324
		21.5365	0.01503								21.5365	0.02363
		21.5487	0.01496								21.5487	0.01471
		21.5608	0.01492								21.5608	0.01051
		21.5728	0.01477								21.5728	0.00695
		21.5849	0.01459								21.5849	0.00609
		21.599	0.01456								21.599	0.00476
		21.6111	0.01452								21.6111	0.00369
		21.6232	0.01453								21.6232	0.00679
		21.6353	0.01466								21.6353	0.00762
		21.6473	0.01472								21.6473	0.00871
		21.6595	0.01473								21.6595	0.00991
		21.6716	0.01475								21.6716	0.01166
		21.6857	0.01471								21.6857	0.00999
		21.6978	0.01454								21.6978	0.00812
		21.7099	0.01431								21.7099	0.00645
		21.7219	0.01398								21.7219	0.00558
		21.734	0.01369								21.734	0.00465
		21.7462	0.01335								21.7462	0.00365
		21.7582	0.01277								21.7582	0.00417
		21.7723	0.0121								21.7723	0.00423
		21.7845	0.01138								21.7845	0.00656
		21.7965	0.01093								21.7965	0.00798
		21.8086	0.01035								21.8086	0.00955
		21.8207	0.00973								21.8207	0.00878
		21.8327	0.00929								21.8327	0.00988
		21.8448	0.00888								21.8448	0.01294
		21.859	0.00827								21.859	0.01366
		21.871	0.00762								21.871	0.01648
		21.8832	0.00708								21.8832	0.01965
		21.8953	0.00666								21.8953	0.02249
		21.9073	0.0064								21.9073	0.02287
		21.9194	0.00602								21.9194	0.02293
		21.9315	0.00601								21.9315	0.02268
		21.9456	0.00585								21.9456	0.01759
		21.9577	0.00577								21.9577	0.0183
		21.9699	0.00574								21.9699	0.01859
		21.9818	0.00583								21.9818	0.02208
		21.994	0.00595								21.994	0.02487
		22.0061	0.00602								22.0061	0.02719
		22.0182	0.00547								22.0182	0.03053
		22.0323	0.00579								22.0323	0.03548
		22.0444	0.00598								22.0444	0.04225
		22.0564	0.00605								22.0564	0.05104
		22.0685	0.00642								22.0685	0.06797
		22.0807	0.00654								22.0807	0.07528
		22.0928	0.00677								22.0928	0.08335
		22.1048	0.007								22.1048	0.09376
		22.119	0.0072								22.119	0.10567
		22.131	0.00748								22.131	0.12036
		22.1431	0.00829								22.1431	0.13535
		22.1552	0.00841								22.1552	0.14943
		22.1673	0.00862								22.1673	0.16232
		22.1793	0.00868								22.1793	0.17489
		22.1915	0.00881								22.1915	0.18655
		22.2055	0.00895								22.2055	0.19806
		22.2177	0.009								22.2177	0.20628
		22.2298	0.00893								22.2298	0.21217
		22.2419	0.00893								22.2419	0.21474
		22.2539	0.00897								22.2539	0.21354
		22.266	0.00892								22.266	0.21122
		22.2782	0.00896								22.2782	0.20848
		22.2922	0.00897								22.2922	0.20476
		22.3043	0.00924								22.3043	0.19759
		22.3165	0.0096								22.3165	0.18807
		22.3285	0.01023								22.3285	0.18023
		22.3406	0.01086								22.3406	0.17224
		22.3527	0.01164								22.3527	0.16098
		22.3647	0.01231								22.3647	0.15035
		22.3789	0.01288								22.3789	0.13869
		22.391	0.01354								22.391	0.12921
		22.403	0.01421								22.403	0.12152
		22.4152	0.01488								22.4152	0.11528
		22.4273	0.01547								22.4273	0.11112
		22.4393	0.01591								22.4393	0.10843
		22.4514	0.01619								22.4514	0.10429
		22.4656	0.01638								22.4656	0.09952
		22.4776	0.01647								22.4776	0.09568
		22.4897	0.01661								22.4897	0.09099
		22.5019	0.01668								22.5019	0.08422
		22.5139	0.01668								22.5139	0.0765
		22.526	0.01656								22.526	0.06766
		22.5381	0.01632								22.5381	0.05463
		22.5522	0.01597								22.5522	0.04255
		22.5643	0.01565								22.5643	0.03332
		22.5764	0.01531								22.5764	0.02627
		22.5884	0.01497								22.5884	0.01682
		22.6005	0.01471								22.6005	0.00951
		22.6127	0.01451								22.6127	0.0048
		22.6248	0.01435								22.6248	0.00091529
		22.6389	0.01426								22.6389	-0.00231
		22.651	0.01415								22.651	-0.00562
		22.663	0.01391								22.663	-0.00481
		22.6751	0.01368								22.6751	-0.00308
		22.6872	0.0134								22.6872	-0.00335
		22.6993	0.0132								22.6993	-0.00402
		22.7113	0.01303								22.7113	-0.00218
		22.7255	0.01293								22.7255	-0.00159
		22.7375	0.01268								22.7375	-0.00326
		22.7497	0.01227								22.7497	-0.00233
		22.7618	0.01175								22.7618	-0.00212
		22.7739	0.01124								22.7739	-0.000502349
		22.7859	0.01087								22.7859	0.00274
		22.798	0.01044								22.798	0.00575
		22.8121	0.00981								22.8121	0.00874
		22.8242	0.0091								22.8242	0.01107
		22.8363	0.00848								22.8363	0.01461
		22.8485	0.00725								22.8485	0.01967
		22.8605	0.00638								22.8605	0.02184
		22.8726	0.00595								22.8726	0.02618
		22.8847	0.00563								22.8847	0.03032
		22.8988	0.00544								22.8988	0.03438
		22.9109	0.00549								22.9109	0.03541
		22.923	0.00587								22.923	0.03346
		22.935	0.00641								22.935	0.03141
		22.9472	0.00684								22.9472	0.02482
		22.9593	0.00706								22.9593	0.01834
		22.9733	0.00765								22.9733	0.01597
		22.9855	0.00786								22.9855	0.01681
		22.9976	0.00796								22.9976	0.0167
		23.0096	0.00805								23.0096	0.01972
		23.0217	0.00807								23.0217	0.02156
		23.0339	0.00802								23.0339	0.0257
		23.0459	0.00784								23.0459	0.03339
		23.06	0.00776								23.06	0.04076
		23.0722	0.00769								23.0722	0.05564
		23.0842	0.00771								23.0842	0.07253
		23.0963	0.00774								23.0963	0.08409
		23.1084	0.00781								23.1084	0.09808
		23.1204	0.00784								23.1204	0.11221
		23.1325	0.00793								23.1325	0.12586
		23.1467	0.00804								23.1467	0.14257
		23.1587	0.00817								23.1587	0.15914
		23.1709	0.00832								23.1709	0.17449
		23.183	0.0084								23.183	0.18866
		23.197	0.00865								23.197	0.19918
		23.2092	0.0089								23.2092	0.20852
		23.2213	0.00898								23.2213	0.21739
		23.2354	0.00907								23.2354	0.22282
		23.2475	0.00912								23.2475	0.22489
		23.2595	0.009								23.2595	0.22538
		23.2716	0.00894								23.2716	0.22166
		23.2837	0.00904								23.2837	0.21601
		23.2959	0.00935								23.2959	0.20795
		23.3078	0.00998								23.3078	0.20205
		23.322	0.01054								23.322	0.1951
		23.334	0.01108								23.334	0.18791
		23.3462	0.0116								23.3462	0.17967
		23.3583	0.01221								23.3583	0.17088
		23.3704	0.01283								23.3704	0.16419
		23.3824	0.01364								23.3824	0.15569
		23.3945	0.01432								23.3945	0.14894
		23.4086	0.0148								23.4086	0.14424
		23.4207	0.01514								23.4207	0.14093
		23.4328	0.01526								23.4328	0.13634
		23.445	0.01531								23.445	0.13152
		23.457	0.01534								23.457	0.1219
		23.4691	0.01537								23.4691	0.11422
		23.4812	0.01536								23.4812	0.10735
		23.4953	0.01528								23.4953	0.09513
		23.5074	0.01506								23.5074	0.08177
		23.5194	0.01483								23.5194	0.06958
		23.5315	0.0147								23.5315	0.05839
		23.5437	0.01452								23.5437	0.04853
		23.5558	0.01429								23.5558	0.0401
		23.5678	0.01405								23.5678	0.03051
		23.582	0.01379								23.582	0.02546
		23.594	0.0135								23.594	0.01958
		23.6061	0.01314								23.6061	0.0146
		23.6182	0.01289								23.6182	0.01381
		23.6303	0.01286								23.6303	0.01333
		23.6424	0.01266								23.6424	0.01353
		23.6545	0.01234								23.6545	0.01341
		23.6685	0.01199								23.6685	0.0126
		23.6807	0.0118								23.6807	0.01084
		23.6928	0.01161								23.6928	0.0111
		23.7049	0.01147								23.7049	0.01042
		23.7169	0.0114								23.7169	0.0121
		23.729	0.0113								23.729	0.01355
		23.7412	0.01109								23.7412	0.01556
		23.7552	0.01052								23.7552	0.01861
		23.7674	0.01022								23.7674	0.02012
		23.7795	0.01001								23.7795	0.0206
		23.7915	0.00977								23.7915	0.02228
		23.8036	0.00949								23.8036	0.02381
		23.8157	0.00889								23.8157	0.02488
		23.8279	0.00813								23.8279	0.02599
		23.8419	0.00734								23.8419	0.02535
		23.854	0.00655								23.854	0.02583
		23.866	0.00579								23.866	0.02644
		23.8782	0.00504								23.8782	0.02764
		23.8903	0.00426								23.8903	0.02907
		23.9024	0.00359								23.9024	0.02815
		23.9144	0.00304								23.9144	0.02677
		23.9286	0.00255								23.9286	0.02531
		23.9406	0.00256								23.9406	0.02172
		23.9527	0.00281								23.9527	0.01624
		23.9648	0.00301								23.9648	0.01488
		23.977	0.00325								23.977	0.01639
		23.989	0.00347								23.989	0.01838
		24.0011	0.00387								24.0011	0.02118
		24.0152	0.00419								24.0152	0.02164
		24.0273	0.00441								24.0273	0.02549
		24.0394	0.00471								24.0394	0.02914
		24.0515	0.00488								24.0515	0.03281
		24.0635	0.00507								24.0635	0.04131
		24.0757	0.00507								24.0757	0.05222
		24.0878	0.00524								24.0878	0.05883
		24.1018	0.00541								24.1018	0.06346
		24.114	0.00555								24.114	0.06728
		24.1261	0.00577								24.1261	0.0721
		24.1381	0.00596								24.1381	0.08435
		24.1502	0.00613								24.1502	0.09549
		24.1624	0.00625								24.1624	0.10857
		24.1744	0.00645								24.1744	0.12087
		24.1885	0.00647								24.1885	0.13314
		24.2007	0.00687								24.2007	0.14744
		24.2127	0.00712								24.2127	0.15975
		24.2248	0.00731								24.2248	0.17066
		24.2369	0.0074								24.2369	0.18049
		24.2489	0.00745								24.2489	0.18517
		24.261	0.00749								24.261	0.18395
		24.2751	0.00757								24.2751	0.18135
		24.2872	0.00789								24.2872	0.17567
		24.2994	0.00827								24.2994	0.16977
		24.3115	0.00893								24.3115	0.16184
		24.3235	0.00944								24.3235	0.14993
		24.3356	0.01009								24.3356	0.14056
		24.3477	0.01076								24.3477	0.12864
		24.3618	0.01162								24.3618	0.11869
		24.3739	0.01247								24.3739	0.11064
		24.386	0.01316								24.386	0.10292
		24.398	0.01382								24.398	0.09696
		24.4102	0.01446								24.4102	0.09145
		24.4223	0.01515								24.4223	0.08777
		24.4344	0.0156								24.4344	0.08495
		24.4485	0.01592								24.4485	0.0845
		24.4606	0.01617								24.4606	0.0806
		24.4726	0.01637								24.4726	0.07762
		24.4847	0.01637								24.4847	0.07239
		24.4969	0.0163								24.4969	0.06381
		24.509	0.01631								24.509	0.053
		24.521	0.01626								24.521	0.04352
		24.5352	0.01609								24.5352	0.03442
		24.5472	0.01581								24.5472	0.02425
		24.5593	0.01564								24.5593	0.01537
		24.5714	0.01548								24.5714	0.00725
		24.5835	0.0153								24.5835	-0.0012
		24.5955	0.0152								24.5955	-0.01
		24.6077	0.01522								24.6077	-0.013
		24.6217	0.01525								24.6217	-0.0126
		24.6339	0.01523								24.6339	-0.00873
		24.646	0.01511								24.646	-0.0061
		24.6581	0.01486								24.6581	-0.00187
		24.6701	0.01452								24.6701	0.00245
		24.6822	0.01414								24.6822	0.00626
		24.6963	0.01379								24.6963	0.00937
		24.7084	0.01339								24.7084	0.01535
		24.7205	0.01293								24.7205	0.02277
		24.7327	0.01252								24.7327	0.02573
		24.7447	0.01193								24.7447	0.02867
		24.7568	0.01151								24.7568	0.03042
		24.7689	0.01115								24.7689	0.03177
[truncated: 423 more rows]

## Sheet: Fig. 3c
				0	9.00243e-12
				4.80732e-06	0.00122
				1.5149e-05	0.01072
				3.0461e-05	0.02087
				4.82163e-05	0.03055
				6.35283e-05	0.03934
				7.88402e-05	0.04693
				9.41521e-05	0.05337
				0.000109301	0.05888
				0.000124613	0.06391
				0.000139925	0.06909
				0.00015768	0.07507
				0.000172992	0.08214
				0.000188304	0.09034
				0.000203453	0.09945
				0.000218765	0.10903
				0.000234077	0.11856
				0.000249226	0.12779
				0.000267144	0.13676
				0.000282456	0.14563
				0.000297605	0.15451
				0.000312917	0.1635
				0.000328229	0.17238
				0.000343378	0.18078
				0.00035869	0.18837
				0.000376609	0.1951
				0.000391758	0.20112
				0.00040707	0.20682
				0.000422381	0.21261
				0.000437531	0.21879
				0.000452842	0.22549
				0.000468154	0.23258
				0.00048591	0.23992
				0.000498778	0.24739
				0.000483466
				0.000468317
				0.000453005
				0.000437693
				0.000422381
				0.000404626
				0.000389314
				0.000374165
				0.000358853
				0.000343541
				0.000328229
				0.00031308
				0.000295162
				0.000280013
				0.000264701
				0.000249389
				0.000234077
				0.000218928
				0.000203616
				0.000185861
				0.000170549
				0.000155237
				0.000139925
				0.000124776
				0.000109464
				9.41521e-05
				7.63968e-05
				6.10849e-05
				4.57729e-05
				3.06239e-05
				1.53119e-05
				2.1684e-19

## Sheet: Fig. 3d
			-4.42875e-05	0.00804
			0.11999	0.0094
			0.24131	0.00916
			0.382	0.0092
			0.50332	0.00917
			0.62464	0.01161
			0.74597	0.01467
			0.866	0.01683
			0.98732	0.01822
			1.10864	0.02072
			1.24933	0.02278
			1.37065	0.02261
			1.49197	0.02365
			1.6133	0.02503
			1.73333	0.02667
			1.85465	0.02794
			1.97598	0.03017
			2.11666	0.03294
			2.23798	0.03552
			2.35931	0.03762
			2.48967	0.03969
			2.59937	0.04278
			2.71941	0.04486
			2.86138	0.04638
			2.98141	0.04689
			3.10274	0.0496
			3.22406	0.04976
			3.34409	0.04986
			3.46541	0.0511
			3.58674	0.05354
			3.72742	0.05711
			3.8681	0.0599
			3.98943	0.06334
			4.10946	0.06731
			4.23078	0.07238
			4.35211	0.07506
			4.47343	0.07874
			4.61411	0.08221
			4.73544	0.08453
			4.85547	0.08491
			4.97679	0.08496
			5.11102	0.08561
			5.21686	0.08546
			5.35883	0.08465
			5.47887	0.08287
			5.60019	0.08125
			5.72151	0.08004
			5.84154	0.07807
			5.96287	0.07627
			6.08419	0.07485
			6.22487	0.07304
			6.34878	0.07146
			6.46623	0.06987
			6.58755	0.06856
			6.70888	0.0676
			6.82891	0.06649
			6.95023	0.06491
			7.09092	0.06323
			7.21224	0.06144
			7.33356	0.06057
			7.45489	0.0589
			7.57492	0.0569
			7.69495	0.05443
			7.83693	0.05138
			7.95696	0.04877
			8.07828	0.04483
			8.19961	0.03987
			8.32093	0.03538
			8.44096	0.03273
			8.56228	0.02951
			8.70297	0.02826
			8.82429	0.02622
			8.95078	0.02518
			9.06565	0.02487
			9.18697	0.02231
			9.30829	0.02153
			9.42962	0.02073
			9.5703	0.0197
			9.69162	0.01748
			9.81166	0.01651
			9.93298	0.01567
			10.0543	0.015
			10.1756	0.0149
			10.2957	0.01485

## Sheet: Fig. 3e
			-1.13687e-13	0.51545
			0.02208	1.04956
			0.04392	2.66778
			0.066	6.30401
			0.08808	11.2353
			0.10992	16.8544
			0.132	23.325
			0.15783	28.7868
			0.17968	34.6492
			0.20175	38.0332
			0.22383	40.0378
			0.24568	44.1795
			0.26775	47.5114
			0.28983	48.8964
			0.31543	48.5481
			0.33751	46.4948
			0.35959	42.3788
			0.38167	37.9788
			0.40351	32.4438
			0.42559	28.9141
			0.44766	26.662
			0.47327	21.5058
			0.49534	16.2895
			0.51719	11.7362
			0.53926	7.58042
			0.56134	4.21717
			0.58342	2.21631
			0.60526	1.33197
			0.6311	0.9779
			0.65294	0.85013
			0.67502	0.82752
			0.6971	0.8275
			0.71918	0.83426
			0.74102	0.82143
			0.7631	0.80495
			0.7887	0.78395
			0.81077	0.76007
			0.83285	0.7327
			0.85493	0.70014
			0.87677	0.65933
			0.89885	0.6163
			0.92093	0.55701
			0.94653	0.49206
			0.96861	0.45651
			0.99069	0.44318
			1.01253	0.72018
			1.03461	1.85968
			1.05668	4.51199
			1.07876	8.89826
			1.10436	14.189
			1.12644	20.071
			1.14828	25.9272
			1.17036	32.117
			1.19244	37.6499
			1.21452	40.1436
			1.23636	43.9598
			1.2622	47.7257
			1.28404	50.1379
			1.30612	50.5206
			1.3282	49.0977
			1.35027	45.8864
			1.37212	41.5955
			1.39419	36.1431
			1.4198	30.5877
			1.44187	27.8622
			1.46395	23.2848
			1.48579	17.9194
			1.50787	12.8125
			1.52995	8.42799
			1.55203	4.87609
			1.57763	2.64066
			1.59971	1.48031
			1.62155	1.02251
			1.64363	0.86622
			1.66571	0.8359
			1.68778	0.83825
			1.70963	0.84862
			1.73546	0.83871
			1.75731	0.82334
			1.77938	0.80686
			1.80146	0.78142
			1.82354	0.75511
			1.84538	0.72025
			1.86746	0.67575
			1.89306	0.63462
			1.91514	0.57133
			1.93722	0.50217
			1.95929	0.46127
			1.98114	0.44744
			2.00322	0.67831
			2.02529	1.58476
			2.05089	3.94792
			2.07297	8.22221
			2.09505	13.2831
			2.11689	19.0086
			2.13897	25.4161
			2.16105	31.6268
			2.18313	37.3455
			2.20873	39.9517
			2.23081	42.6453
			2.25265	46.9064
			2.27473	49.6144
			2.2968	50.3044
			2.31888	49.324
			2.34072	46.6003
			2.36656	42.0504
			2.3884	36.6855
			2.41048	31.0131
			2.43256	28.1923
			2.45464	25.0191
			2.47648	19.2975
			2.49856	14.1552
			2.52064	9.64679
			2.54624	5.84868
			2.56832	3.10623
			2.59039	1.736
			2.61224	1.14553
			2.63431	0.92588
			2.65639	0.86876
			2.67823	0.8651
			2.70407	0.87583
			2.72591	0.87079
			2.74799	0.85341
			2.77007	0.82829
			2.79215	0.79274
			2.81399	0.75602
			2.83607	0.72325
			2.86167	0.67831
			2.88375	0.63057
			2.90582	0.57029
			2.9279	0.49935
			2.94975	0.45624
			2.97182	0.43933
			2.9939	0.64835
			3.0195	1.4427
			3.04158	3.46355
			3.06366	7.5317
			3.0855	12.3841
			3.10758	17.7645
			3.12966	24.1687
			3.15173	30.2307
			3.17734	35.8081
			3.19941	38.6044
			3.22126	40.3066
			3.24333	44.2864
			3.26541	47.1403
			3.28749	47.923
			3.30933	47.3551
			3.33517	45.1594
			3.35701	40.82
			3.37909	35.6992
			3.40117	30.2334
			3.42325	27.2193
			3.44509	25.2255
			3.46717	20.0449
			3.49277	15.0804
			3.51485	10.8417
			3.53692	6.80826
			3.559	3.72195
			3.58084	2.04007
			3.60292	1.26404
			3.625	0.94549
			3.6506	0.87138
			3.67268	0.85611
			3.69476	0.85848
			3.7166	0.86208
			3.73868	0.84712
			3.76076	0.81917
			3.7826	0.79401
			3.80843	0.76118
			3.83051	0.72565
			3.85236	0.68973
			3.87443	0.64331
			3.89651	0.58964
			3.91835	0.52531
			3.94043	0.46789
			3.96603	0.44007
			3.98811	0.54207
			4.01019	1.07126
			4.03227	2.62568
			4.05411	6.24435
			4.07619	11.0524
			4.09827	16.804
			4.12387	23.1816
			4.14594	28.6801
			4.16802	34.4621
			4.18986	37.7281
			4.21194	39.5666
			4.23402	43.6445
			4.2561	46.8016
			4.2817	47.8458
			4.30378	47.3764
			4.32562	45.0091
			4.3477	40.7576
			4.36978	36.2176
			4.39185	30.6612
			4.4137	27.1776
			4.43953	25.0698
			4.46138	19.8925
			4.48345	14.8163
			4.50905	10.6778
			4.53113	6.72975
			4.55321	3.67661
			4.57529	2.00739
			4.60089	1.2492
			4.62297	0.93025
			4.64481	0.86386
			4.66689	0.85244
			4.68897	0.85207
			4.71104	0.84774
			4.73289	0.83359
			4.75872	0.80922
			4.78057	0.78148
			4.80264	0.75011
			4.82472	0.71675
			4.8468	0.67543
			4.86864	0.62943
			4.89072	0.57151
			4.91632	0.50663
			4.9384	0.46097
			4.96048	0.43545
			4.98255	0.60977
			5.0044	1.27734
			5.02648	3.24743
			5.04855	7.18535
			5.07415	11.9099
			5.09623	17.278
			5.11831	23.9136
			5.14015	29.6486
			5.16223	35.3025
			5.18431	38.2708
			5.20615	40.8421
			5.23199	45.0647
			5.25407	48.0094
			5.27591	48.9007
			5.29799	48.2095
			5.32006	45.7963
			5.34191	41.2013
			5.36399	36.3578
			5.38982	30.8514
			5.41166	27.6751
			5.43374	24.6882
			5.45582	19.1711
			5.47766	14.0118
			5.49974	9.60801
			5.52182	5.8344
			5.54742	3.20029
			5.5695	1.75363
			5.59158	1.12965
			5.61342	0.90164
			5.6355	0.84889
			5.65757	0.83826
			5.67965	0.84537
			5.70525	0.83899
			5.72733	0.82613
			5.74917	0.80282
			5.77125	0.77143
			5.79333	0.7405
			5.81541	0.70576
			5.83725	0.66678
			5.86309	0.62238
			5.88493	0.56935
			5.90701	0.50408
			5.92909	0.46414
			5.95116	0.44159
			5.97301	0.62055
			5.99508	1.35031
			6.02068	3.4026
			6.04276	7.54373
			6.06484	12.2078
			6.08692	17.6222
			6.10876	24.2909
			6.13084	30.2863
			6.15292	35.9171
			6.17852	38.6028
			6.2006	41.303
			6.22267	45.6534
			6.24452	48.4968
			6.26659	49.3523
			6.28867	48.6839
			6.31075	46.2671
			6.33635	41.6171
			6.35843	36.5289
			6.38027	31.0183
			6.40235	28.1466
			6.42443	25.0157
			6.44627	19.3103
			6.46835	14.2383
			6.49043	9.7028
			6.51603	5.91037
			6.53811	3.17583
			6.56018	1.7686
			6.58203	1.12162
			6.6041	0.89009
			6.62618	0.8276
			6.64826	0.82257
			6.67386	0.83531
			6.69594	0.82787
			6.71778	0.8128
			6.73986	0.79311
			6.76194	0.76893
			6.78402	0.73533
			6.80586	0.7107
			6.83169	0.67438
			6.85354	0.63164
			6.87562	0.5729
			6.89769	0.50402
			6.91977	0.46064
			6.94161	0.44108
			6.96369	0.64328
			6.98929	1.48224
			7.01137	3.59272
			7.03345	7.64235
			7.05553	12.6716
			7.07737	17.9391
			7.09945	24.4453
			7.12153	30.3741
			7.14713	36.159
			7.1692	38.9199
			7.19128	42.157
			7.21688	46.2219
			7.23896	49.092
			7.2608	49.7932
			7.28288	48.716
			7.30872	46.1711
			7.33056	41.5158
			7.35264	36.4224
			7.37472	30.723
			7.39656	27.7418
			7.41864	23.9303
			7.44072	18.4274
			7.46632	13.1384
			7.48839	8.7592
			7.51047	5.14808
			7.53231	2.73415
			7.55439	1.5561
			7.57647	1.0542
			7.59855	0.86875
			7.62415	0.83373
			7.64623	0.83842
			7.66807	0.84771
			7.69015	0.83191
			7.71223	0.81349
			7.7343	0.78638
			7.75615	0.75649
			7.78198	0.72801
			7.80383	0.69538
			7.82966	0.66015
			7.8515	0.61677
			7.87358	0.55532
			7.89566	0.48662
			7.91774	0.45567
			7.9471	0.50649
			7.96894	0.90896
			7.99102	2.36369
			8.0131	5.54971
			8.03517	10.3629
			8.05702	16.0881
			8.07909	22.314
			8.1047	28.4201
			8.12677	34.3529
			8.14885	38.1102
			8.17093	40.0471
			8.19277	44.1593
			8.21485	47.7011
			8.23693	49.4478
			8.26253	49.1722
			8.28461	47.1127
			8.30645	43.2461
			8.32853	38.3523
			8.35061	32.7985
			8.37268	28.8833
			8.39453	26.7113
			8.42036	21.6441
			8.44221	16.2473
			8.46428	11.5149
			8.48636	7.48081
			8.50844	4.14508
			8.53028	2.21793
			8.55236	1.36821
			8.57796	0.9872
			8.60004	0.86844
			8.62212	0.85345
			8.64419	0.86103
			8.66604	0.87396
			8.68812	0.86396
			8.71019	0.8461
			8.73579	0.82522
			8.75787	0.79855
			8.77995	0.7647
			8.80179	0.72942
			8.82387	0.68113
			8.84595	0.63325
			8.86803	0.56731
			8.89363	0.49597
			8.91571	0.46072
			8.93755	0.45049
			8.95963	0.75043
			8.9817	1.92816
			9.00378	4.47103
			9.02563	8.80756
			9.05146	14.112
			9.0733	20.0104
			9.09538	25.94
			9.11746	32.4177
			9.13954	37.8866
			9.16138	40.3316
			9.18346	44.0996
			9.20906	47.8489
			9.23114	50.3714
			9.25322	50.7664
			9.27529	49.3611
			9.29714	46.1215
			9.31921	41.7893
			9.34129	36.0685
			9.36689	30.5626
			9.38897	27.8863
			9.41105	23.3562
			9.43289	17.9919
			9.45497	12.7802
			9.47705	8.42826
			9.49889	4.84535
			9.52473	2.68111
			9.54657	1.5063
			9.56865	1.05501
			9.59072	0.89806
			9.6128	0.86626
			9.63465	0.86945
			9.65672	0.87885
			9.68232	0.87167
			9.7044	0.85154
			9.73024	0.83322
			9.75208	0.80129
			9.77416	0.76795
			9.79624	0.72676
			9.81808	0.67856
			9.84392	0.63031
			9.86599	0.56143
			9.88784	0.49021
			9.90991	0.45197
			9.93199	0.49376
			9.95384	0.85316
			9.97591	2.22848
			10.0017	5.16356
			10.0236	9.81448
			10.0457	15.5655
			10.0678	21.6811
			10.0896	27.9113
			10.1117	33.7227
			10.1337	37.8087
			10.1593	40.2247
			10.1814	44.0763
			10.2035	47.7107
			10.2254	49.8647
			10.2474	50.0366
			10.2695	48.237
			10.2916	44.7004
			10.3172	39.9222
			10.3393	34.6328
			10.3611	30.4731
			10.3832	27.8148
			10.4053	23.1569
			10.4273	17.827
			10.4492	12.8482
			10.475	8.45008
			10.4969	4.85323
			10.5189	2.64229
			10.541	1.50275
			10.5631	1.04669
			10.5849	0.9026
			10.607	0.87301
			10.6326	0.87647
			10.6547	0.88258
			10.6768	0.8678
			10.6989	0.84538
			10.7207	0.8144
			10.7428	0.78634
			10.7648	0.75058
			10.7904	0.71049
			10.8125	0.66549
			10.8346	0.62343
			10.8564	0.56252
			10.8785	0.49727
			10.9006	0.45851
			10.9224	0.44273
			10.9483	0.72005
			10.9704	1.72398
			10.9922	4.09579
			11.0143	8.30908
			11.0364	13.4991
			11.0582	19.3126
			11.0803	25.4716
			11.1061	31.8598
			11.128	37.4098
			11.15	39.9084
			11.1721	42.7878
			11.1939	46.9804
			11.216	49.6001
			11.2381	50.2586
			11.2637	49.1297
			11.2858	46.2554
			11.3079	41.8659
			11.3297	36.3285
			11.3518	30.7983
			11.3739	28.0871
			11.3959	24.6746
			11.4178	18.9596
			11.4436	13.8849
			11.4655	9.42268
			11.4875	5.70109
			11.5096	3.07829
			11.5317	1.74361
			11.5535	1.12608
			11.5756	0.91853
			11.6012	0.86644
			11.6233	0.86148
			11.6454	0.87385
			11.6675	0.86692
			11.6893	0.85266
			11.7114	0.82374
			11.7334	0.79387
			11.7591	0.75861
			11.7811	0.72255
			11.8032	0.67675
			11.825	0.63534
			11.8471	0.57775
			11.8692	0.50454
			11.8913	0.45913
			11.9169	0.43426
			11.939	0.65723
			11.9608	1.4841
			11.9829	3.61519
			12.005	7.82726
			12.027	12.7736
			12.0489	18.1484
			12.0747	24.6899
			12.0966	30.7316
			12.1186	36.3692
			12.1407	38.8938
			12.1628	41.3088
			12.1846	45.3422
			12.2067	48.2533
			12.2323	48.9213
			12.2544	48.0745
			12.2765	45.7561
			12.2983	41.2042
			12.3204	36.0409
			12.3425	30.471
			12.3645	27.7508
			12.3902	24.9232
			12.4122	19.5904
			12.4341	14.3854
			12.4561	10.0848
			12.4782	6.30071
			12.5003	3.35065
			12.5221	1.82373
			12.548	1.14489
			12.5698	0.91917
			12.5919	0.86039
			12.614	0.8516
			12.6361	0.85944
			12.6579	0.85959
			12.68	0.84202
			12.7056	0.81901
			12.7277	0.79026
			12.7497	0.76042
			12.7718	0.72919
			12.7937	0.68639
			12.8157	0.63917
			12.8378	0.58339
			12.8634	0.51274
			12.8855	0.46138
			12.9076	0.43626
			12.9294	0.62412
			12.9515	1.3508
			12.9736	3.2715
			12.9956	7.25318
			13.0213	12.0573
			13.0433	17.5574
			13.0652	24.3193
			13.0872	30.2587
			13.1093	35.9623
			13.1314	38.8296
			13.1532	41.4358
			13.1791	45.7781
			13.2009	48.7557
			13.223	49.6812
			13.2451	49.0094
			13.2672	46.6471
			13.289	41.981
			13.3111	36.9712
			13.3367	31.4098
			13.3588	28.3452
			13.3808	25.3253
			13.4027	19.6571
			13.4248	14.4965
			13.4468	10.0462
			13.4689	6.20458
			13.4945	3.29799
			13.5166	1.79651
			13.5384	1.12525
			13.5605	0.90914
			13.5826	0.86589
			13.6047	0.85951
			13.6265	0.86685
			13.6524	0.86244
			13.6742	0.84833
			13.6963	0.82832
			13.7183	0.80626
			13.7439	0.77309
			13.766	0.7353
			13.7881	0.69135
			13.8137	0.64331
			13.8358	0.58366
			13.8579	0.51009
			13.8797	0.46664
			13.9018	0.44952
			13.9239	0.70108
			13.9457	1.62688
			13.9715	3.99161
			13.9936	8.19178
			14.0155	13.2378
			14.0375	18.9024
			14.0596	25.2494
			14.0815	31.5639
			14.1035	37.2423
			14.1294	39.803
			14.1512	43.2771
			14.1733	47.1971
			14.1954	49.8609
			14.2172	50.5006
			14.2393	49.3947
			14.2614	46.5579
			14.287	41.9861
			14.309	36.4873
			14.3311	30.8372
			14.353	28.0552
			14.375	23.9338
			14.3971	18.5397
			14.4192	13.3638
			14.4448	8.89469
			14.4669	5.24619
			14.4887	2.77037
			14.5108	1.56366
			14.5329	1.09012
			14.555	0.90246
			14.5768	0.87137
			14.5989	0.86045
			14.6245	0.87038
			14.6466	0.85628
			14.6686	0.83265
			14.6907	0.80163
			14.7126	0.77307
			14.7346	0.74186
			14.7567	0.70573
			14.7823	0.66228
			14.8044	0.61506
			14.8265	0.55184
			14.8483	0.48414
			14.8704	0.44823
			14.8925	0.43817
			14.9143	0.70644
			14.9401	1.70779
			14.9622	4.13865
			14.9841	8.43022
			15.0061	13.6891
			15.0282	19.3899
			15.0501	25.8181
			15.0722	32.3338
			15.098	38.0001
			15.1198	40.5726
			15.1419	44.2784
			15.164	48.2904
			15.1858	50.8228
			15.2079	51.2597
			15.23	49.9511
			15.2556	47.0043
			15.2777	42.3308
			15.2997	36.6289
			15.3216	30.9496
			15.3437	28.1381
			15.3657	23.7046
			15.3878	18.0907
			15.4134	12.9784
			15.4355	8.6911
			15.4573	5.1064
			15.4794	2.74461
			15.5015	1.55969
			15.5236	1.04379
			15.5454	0.87683
			15.5712	0.84468
			15.5931	0.83783
			15.6152	0.84075
			15.6372	0.8209
			15.6593	0.79942
			15.6812	0.77066
			15.7032	0.74299
			15.7288	0.71893
			15.7509	0.6842
			15.773	0.63982
			15.7951	0.59517
			15.8169	0.53465
			15.839	0.46691
			15.8611	0.44279
			15.8867	0.43736
			15.9088	0.71892
			15.9308	1.77563
			15.9527	4.18206
			15.9748	8.5306
			15.9968	13.7485
			16.0187	19.2913
			16.0445	25.413
			16.0666	31.7969
			16.0884	37.2665
			16.1105	39.7616
			16.1326	43.4953
			16.1544	47.3439
			16.1765	49.7986
			16.2023	50.1424
			16.2242	48.7678
			16.2463	45.8481
			16.2683	41.3873
			16.2902	35.7775
			16.3123	30.2867
			16.3343	27.558
			16.3599	23.0803
			16.382	17.6372
			16.4041	12.6235
			16.4259	8.39337
			16.448	4.90773
			16.4701	2.66425
			16.4922	1.51241
			16.5178	1.0468
			16.5399	0.89183
			16.5617	0.86507
			16.5838	0.85982
			16.6059	0.87101
			16.6279	0.86354
			16.6498	0.84638
			16.6756	0.82039
			16.6974	0.78647
			16.7195	0.75218
			16.7416	0.71265
			16.7637	0.66732
			16.7855	0.622
			16.8076	0.5632
			16.8332	0.4943
			16.8553	0.45726
			16.8774	0.44355
			16.8994	0.75623
			16.9213	1.81786
			16.9434	4.30213
			16.9654	8.70888
			16.991	14.0454
			17.0131	19.6923
			17.0352	25.8347
			17.057	32.1915
			17.0791	37.3588
			17.1012	39.9278
			17.123	43.8066
			17.1489	47.6185
			17.171	50.1641
			17.1928	50.4606
			17.2149	48.9948
			17.237	45.9626
			17.2588	41.4547
			17.2809	35.8445
			17.3067	30.66
			17.3285	27.8584
			17.3506	23.1996
			17.3727	17.8003
			17.3945	12.594
			17.4166	8.35964
			17.4387	4.86606
			17.4643	2.65421
			17.4864	1.50627
			17.5085	1.04153
			17.5303	0.88575
			17.5524	0.85518
			17.5745	0.86368
			17.5965	0.8775
			17.6221	0.86622
			17.6442	0.84685
			17.6661	0.82069
			17.6881	0.79028
			17.7102	0.76342
			17.7323	0.72668
			17.7541	0.68178
			17.78	0.63851
			17.8018	0.57175
			17.8239	0.49956
			17.846	0.46569
			17.8681	0.46497
			17.8899	0.78195
			17.912	1.94768
			17.934	4.46743
			17.9596	8.84727
			17.9817	14.1237
			18.0038	20.016
			18.0256	26.1626
			18.0477	32.3041
			18.0698	37.3928
			18.0919	39.864
			18.1175	43.7786
			18.1396	47.5122
			18.1614	50.0177
			18.1835	50.3582
			18.2056	48.9044
			18.2276	45.6693
			18.2495	41.1154
			18.2753	35.6668
			18.2972	30.5516
			18.3192	27.8528
			18.3413	23.1488
			18.3632	17.8
			18.3852	12.6125
			18.4073	8.29144
			18.4329	4.81121
			18.455	2.61016
			18.4771	1.47984
			18.4992	1.03381
			18.521	0.86952
			18.5431	0.84103
			18.5651	0.84693
			18.5907	0.86189
			18.6128	0.84911
			18.6347	0.83029
			18.6567	0.80587
			18.6788	0.76962
			18.7009	0.74078
			18.7228	0.70615
			18.7486	0.66714
			18.7704	0.62419
			18.7925	0.5586
			18.8146	0.48531
			18.8367	0.45264
			18.8585	0.45788
			18.8806	0.78225
			18.9062	2.00133
			18.9283	4.59406
			18.9503	9.08612
			18.9724	14.4009
			18.9943	20.3923
			19.0163	26.4236
			19.0384	32.7376
			19.064	37.5833
			19.0861	40.1175
			19.1082	44.143
			19.13	47.8331
			19.1521	50.2327
			19.1742	50.4774
			19.1962	49.0097
			19.2218	45.6724
			19.2439	41.164
			19.2658	35.5323
			19.2878	30.6448
			19.3099	27.8746
			19.332	23.0232
			19.3539	17.6871
			19.3797	12.5846
			19.4015	8.29455
			19.4236	4.7477
			19.4457	2.54925
			19.4678	1.49061
			19.4896	1.05481
			19.5117	0.90814
			19.5373	0.87794
			19.5594	0.88295
			19.5814	0.89464
			19.6033	0.88562
			19.6254	0.86085
			19.6474	0.82824
			19.6695	0.7924
			19.6951	0.75873
			19.7172	0.71724
			19.739	0.6737
			19.7611	0.62473
			19.7832	0.55988
			19.8053	0.48867
			19.8271	0.45063
			19.8529	3.3454
			19.875	5.79553
			19.8969	14.961
			19.9189	35.3835
			19.941	68.1904
			19.9629	107.181
			19.9849	151.601
			20.0143	196.654
			20.0364	240.65
			20.0585	270.039
			20.0803	285.321
			20.1024	314.929
			20.1245	341.284
			20.1463	356.229
			20.1721	357.073
			20.1942	344.972
			20.2161	318.529
			20.2381	283.38
			20.2602	242.961
			20.2821	212.783
			20.3041	195.923
			20.33	159.983
			20.3518	121.205
			20.3739	86.1771
			20.396	55.3378
			20.4178	30.437
			20.4399	16.2235
			20.462	9.81291
			20.4876	7.26792
			20.5097	6.49715
			20.5317	6.38163
			20.5536	6.45611
			20.5756	6.50967
			20.5977	6.38406
			20.6198	6.22727
			20.6454	6.03195
			20.6675	5.75833
			20.6893	5.51268
			20.7114	5.20346
			20.7335	4.82002
			20.7556	4.48542
			20.7774	3.99936
			20.8032	3.52531
			20.8251	-0.01482
			20.8472	0.47209
			20.8692	3.73062
			20.8913	14.3737
			20.9132	38.0878
			20.9352	72.3974
			20.9608	114.481
			20.9829	162.482
			21.005	204.454
			21.0271	247.491
			21.0489	273.674
			21.071	290.067
			21.0931	317.939
			21.1187	344.902
			21.1407	360.902
			21.1628	360.886
			21.1847	347.17
			21.2067	318.479
			21.2288	286.007
			21.2507	246.459
			21.2765	219.755
			21.2986	201.692
			21.3204	167.923
			21.3425	128.223
			21.3646	89.6395
			21.3864	58.584
			21.4085	32.5636
			21.4343	16.0643
			21.4562	7.82276
			21.4782	4.41394
			21.5003	3.24371
			21.5222	3.09707
			21.5443	3.12841
			21.5663	3.26055
			21.5884	3.15489
			21.614	3.02185
			21.6361	2.84829
			21.6579	2.58412
			21.68	2.37102
			21.7021	2.10065
			21.7242	1.77597
			21.746	1.42216
			21.7718	0.9308
			21.7937	0.36617
			21.8158	0.08468
			21.8378	0.02305
			21.8599	2.4314
			21.8818	11.1077
			21.9038	29.9616
			21.9294	61.9051
			21.9515	99.9498
			21.9736	144.264
			21.9957	187.314
			22.0175	233.302
			22.0396	271.616
			22.0617	289.576
			22.0873	317.626
			22.1093	344.686
			22.1314	361.966
			22.1533	364.097
			22.1754	354.271
			22.1974	329.619
			22.2195	297.753
			22.2451	256.873
			22.2672	218.213
			22.289	198.524
			22.3111	164.655
			22.3332	125.669
			22.355	88.9012
			22.3771	57.9243
			22.4029	31.4905
			22.4248	15.48
			22.4469	7.36961
			22.4689	4.33885
			22.4908	3.26106
			22.5129	3.06644
			22.5349	3.07468
			22.5605	3.15692
			22.5826	3.04847
			22.6047	2.87739
			22.6265	2.69631
			22.6486	2.44922
			22.6707	2.20913
			22.6928	1.90556
			22.7184	1.55702
			22.7404	1.19989
			22.7623	0.7335
			22.7844	0.21945
			22.8065	-0.02813
			22.8285	-0.06892
			22.8504	1.57096
			22.8762	8.91991
			22.8981	26.2637
			22.9201	57.4088
			22.9422	94.4228
			22.9643	135.232
			22.9861	181.224
			23.0082	226.341
			23.0338	266.08
			23.0559	281.749
			23.078	311.871
			23.1	337.011
			23.1219	350.31
			23.144	351.687
			23.166	340.309
			23.1916	316.545
			23.2137	281.215
			23.2358	240.49
			23.2576	199.528
			23.2797	181.971
			23.3018	144.852
			23.3239	107.634
			23.3495	76.8172
			23.3715	47.0311
			23.3934	23.9599
			23.4155	11.3848
			23.4376	6.01566
			23.4594	3.67665
			23.4815	3.10585
			23.5073	3.03712
			23.5292	3.10904
			23.5512	3.10444
			23.5733	2.99988
			23.5952	2.83201
			23.6172	2.61964
			23.6393	2.32019
			23.6649	2.04612
			23.687	1.72121
			23.7091	1.36899
			23.7309	0.99644
			23.753	0.53966
			23.7751	0.10486
			23.7971	-0.06267
			23.8227	0.564
			23.8448	4.00394
			23.8667	15.0131
			23.8887	41.2552
			23.9108	76.6755
			23.9329	118.797
			23.9547	166.524
			23.9806	208.324
			24.0024	250.897
			24.0245	274.052
			24.0466	287.117
			24.0687	317.708
			24.0905	341.321
			24.1126	349.812
			24.1382	346.767
			24.1603	329.653
			24.1823	297.853
			24.2044	263.218
			24.2263	222.24
			24.2483	197.572
			24.2704	182.636
			24.296	144.112
			24.3181	106.638
			24.3402	75.4857
			24.362	45.9471
			24.3841	23.3995
			24.4062	11.2157
			24.4282	5.87516
			24.4538	3.66429
			24.4759	3.15265
			24.4978	3.07301
			24.5198	3.1062
			24.5419	3.13321
			24.564	3.04537
			24.5858	2.88183
			24.6117	2.64947
			24.6335	2.3766
			24.6556	2.12513
			24.6777	1.81849
			24.6995	1.46324
			24.7216	1.09461
			24.7437	0.6105
			24.7693	0.14443
			24.7913	-0.06134
			24.8134	0.66157
			24.8353	4.7823
			24.8573	16.1939
			24.8794	42.514
			24.9015	77.502
			24.9233	120.376
			24.9492	168.384
			24.971	208.477
			24.9931	250.381
			25.0152	274.388
			25.0373	288.51
			25.0591	317.549
			25.0812	341.53
			25.1068	349.374
			25.1288	347.016
			25.1509	328.922
			25.173	296.55
			25.1948	263.212
			25.2169	222.911
			25.239	197.33
			25.2646	181.128
			25.2867	144.184
			25.3088	105.836
			25.3306	75.3431
			25.3527	44.6956
			25.3748	22.7118
			25.3968	10.8514
			25.4224	5.80169
			25.4445	3.59672
			25.4664	3.12169
			25.4884	3.04772
			25.5105	3.0833
			25.5326	3.10875
			25.5544	3.01787
			25.5803	2.83008
			25.6021	2.61026
			25.6242	2.34197
			25.6463	2.08054
			25.6684	1.78114
			25.6902	1.41524
			25.7123	1.03687
			25.7379	0.54859
			25.7599	0.12839
			25.782	-0.08557
			25.8041	0.83445
			25.8259	5.14721
			25.848	17.2572
			25.8701	43.4405
			25.8957	79.2303
			25.9178	121.703
			25.9396	168.533
			25.9617	208.481
			25.9838	250.021
			26.0059	273.474
			26.0277	288.08
			26.0535	317.959
			26.0754	340.802
			26.0975	348.656
			26.1195	345.224
			26.1416	326.711
			26.1635	294.902
			26.1855	261.689
			26.2114	221.659
			26.2332	196.644
			26.2553	179.813
			26.2774	141.59
			26.2992	104.181
			26.3213	73.3908
			26.3434	43.3352
			26.369	22.25
			26.391	10.9125
			26.4131	5.67418
			26.435	3.53857
			26.457	3.13224
			26.4791	3.10373
			26.5012	3.20393
			26.5268	3.21954
			26.5489	3.13574
			26.5707	2.95262
			26.5928	2.76135
			26.6149	2.49628
			26.637	2.2197
			26.6588	1.89443
			26.6846	1.50228
			26.7065	1.08362
			26.7286	0.55671
			26.7506	0.17285
			26.7727	-0.04526
			26.7946	0.9543
			26.8166	5.367
			26.8422	18.0639
			26.8643	45.184
			26.8864	79.9505
			26.9085	120.981
			26.9303	168.4
			26.9524	209.25
			26.9745	251.994
			27.0001	274.361
			27.0221	290.168
			27.0442	320.016
			27.0661	343.374
			27.0881	350.828
			27.1102	347.488
			27.1321	329.775
			27.1579	297.521
			27.1797	263.382
			27.2018	222.107
			27.2239	198.236
			27.246	180.009
			27.2678	141.695
			27.2899	103.091
			27.3155	71.8388
			27.3376	42.2236
			27.3597	21.4284
			27.3817	10.2955
			27.4036	5.61061
			27.4257	3.61073
			27.4477	3.24505
			27.4733	3.25888
			27.4954	3.36901
			27.5175	3.38518
			27.5393	3.30555
			27.5614	3.11704
			27.5835	2.86144
			27.6056	2.56426
			27.6312	2.29356
			27.6532	1.93026
			27.6751	1.55774
			27.6972	1.10515
			27.7192	0.57374
			27.7413	0.20713
			27.7632	0.0162
			27.789	1.15417
			27.8108	5.94389
			27.8329	19.2943
			27.855	47.2139
			27.8771	80.6926
			27.8989	121.793
			27.921	170.467
			27.9466	211.761
			27.9687	253.574
			27.9908	274.051
			28.0128	290.981
			28.0347	322.21
			28.0568	344.803
			28.0788	352.109
			28.1007	348.882
			28.1265	330.956
			28.1486	297.51
			28.1704	262.83
			28.1925	222.28
			28.2146	200.477
			28.2364	180.98
			28.2585	140.739
			28.2843	102.637
			28.3062	70.6054
			28.3283	41.7247
			28.3503	21.0778
			28.3722	10.2126
			28.3943	5.50557
			28.4163	3.64966
			28.4419	3.20275
			28.464	3.15129
			28.4861	3.23033
			28.5079	3.17626
			28.53	3.07871
			28.5521	2.89157
			28.5742	2.66608
			28.5998	2.38077
			28.6219	2.08988
			28.6437	1.76124
			28.6658	1.42571
			28.6879	1.0075
			28.7099	0.49944
			28.7318	0.16399
			28.7576	-0.07925
			28.7795	1.1792
			28.8015	6.58423
			28.8236	20.1273
			28.8457	48.101
			28.8675	82.9012
			28.8896	124.648
			28.9152	173.97
			28.9373	218.215
			28.9594	260.503
			28.9814	282.581
			29.0033	300.303
			29.0254	330.788
			29.0474	352.865
			29.073	360.409
			29.0951	356.358
			29.1172	337.904
			29.139	303.865
			29.1611	266.511
			29.1832	225.261
			29.205	201.604
			29.2309	180.989
			29.253	141.084
			29.2748	103.279
			29.2969	70.6024
			29.319	41.6183
			29.3408	20.9661
			29.3629	10.2169
			29.3887	5.39329
			29.4106	3.62248
			29.4326	3.16787
			29.4547	3.12333
			29.4765	3.19033
			29.4986	3.15553
			29.5207	3.06097
			29.5463	2.89307
			29.5684	2.6463
			29.5905	2.37462
			29.6123	2.10337
			29.6344	1.79406
			29.6565	1.42574
			29.6785	1.01103
			29.7041	0.49982
			29.7262	0.19513
			29.7481	-0.01347
			29.7701	1.3756
			29.7922	7.3004
			29.8143	21.0374
			29.8361	49.8993
			29.862	84.9046
			29.8838	126.854
			29.9059	175.923
			29.928	218.86
			29.9501	260.709
			29.9719	282.463
			29.994	302.174
			30.0196	332.757
			30.0417	354.341
			30.0637	361.552
			30.0858	357.189
			30.1076	338.135
			30.1297	303.825
			30.1518	267.435
			30.1774	226.633
			30.1995	203.337
			30.2216	180.397
			30.2434	139.989
			30.2655	102.528
			30.2876	69.3308
			30.3094	40.1436
			30.3352	19.8652
			30.3573	9.73489
			30.3829	5.25041
			30.405	3.52953
			30.4268	3.18178
			30.4489	3.14953
			30.471	3.23917
			30.4966	3.193
			30.5187	3.10335
			30.5407	2.87365
			30.5626	2.64507
			30.5847	2.38601
			30.6068	2.1199
			30.6288	1.79324
			30.6544	1.4622
			30.6765	0.99213
			30.6984	0.48183
			30.7204	0.16347
			30.7425	0.01993
			30.7646	1.77542
			30.7864	9.22354
			30.8123	25.6735
			30.8341	56.9562
			30.8562	95.673
			30.8783	137.165
			30.9003	185.724
			30.9222	230.6
			30.9443	271.069
			30.9699	291.106
			30.9919	312.237
			31.014	342.644
			31.0359	362.923
			31.0579	367.885
			31.08	360.496
			31.1021	340.745
			31.1277	306.025
			31.1498	267.294
			31.1716	227.269
			31.1937	205.595
			31.2158	180.693
			31.2379	139.437
			31.2597	101.589
			31.2855	68.8648
			31.3076	39.6217
			31.3295	19.6561
			31.3515	9.71485
			31.3736	5.11572
			31.3955	3.41958
			31.4175	3.10436
			31.4396	3.12486
			31.4652	3.25679
			31.4873	3.22966
			31.5094	3.17776
			31.5312	2.97898
			31.5533	2.73411
			31.5754	2.46981
			31.5974	2.21086
			31.623	1.86145
			31.6451	1.53834
			31.667	1.12365
			31.689	0.52567
			31.7111	0.18791
			31.7332	-0.00918
			31.755	1.52382
			31.7809	8.22027
			31.8027	22.3969
			31.8248	52.8142
			31.8469	89.4064
			31.869	130.879
			31.8908	179.738
			31.9129	222.709
			31.9385	264.482
			31.9606	286.014
			31.9826	307.513
			32.0047	339.234
			32.0266	360.367
			32.0486	366.244
			32.0707	360.539
			32.0963	341.173
			32.1184	306.601
			32.1405	270.028
			32.1623	229.137
			32.1844	206.036
			32.2065	180.93
			32.2283	138.461
			32.2541	100.917
			32.276	68.0378
			32.2981	38.7694
			32.3201	18.9823
			32.3422	9.26277
			32.3641	4.79839
			32.3861	3.36109
			32.4117	3.06888
			32.4338	3.06875
			32.4559	3.25536
			32.478	3.23406
			32.4998	3.11741
			32.5219	2.91318
			32.544	2.67013
			32.5696	2.41564
			32.5917	2.12589
			32.6137	1.77844
			32.6356	1.47505
			32.6576	1.03636
			32.6797	0.44313
			32.7018	0.10125
			32.7274	-0.05425
			32.7495	1.57266
			32.7713	8.47934
			32.7934	23.6492
			32.8155	54.4418
			32.8376	91.4325
			32.8594	133.053
			32.8852	180.279
			32.9071	224.921
			32.9292	265.959
			32.9512	284.621
			32.9733	307.992
			32.9952	339.783
			33.0172	359.859
			33.0428	365.1
			33.0649	357.906
			33.087	337.765
			33.1091	304.108
			33.1309	265.732
			33.153	225.21
			33.1751	205.131
			33.2007	177.767
			33.2227	134.818
			33.2448	97.8075
			33.2667	64.9928
			33.2888	37.3705
			33.3108	18.371
			33.3327	8.98514
			33.3585	4.72219
			33.3806	3.36243
			33.4024	3.07717
			33.4245	3.06581
			33.4466	3.15806
			33.4684	3.11383
			33.4905	3.02144
			33.5161	2.80341
			33.5382	2.56629
			33.5603	2.3212
			33.5823	2.06451
			33.6042	1.76584
			33.6262	1.46596
			33.6483	1.03381
			33.6739	0.46991
			33.696	0.14335
			33.7181	-0.01247
			33.7399	1.71932
			33.762	8.2695
			33.7841	23.5503
			33.8062	53.2561
			33.8318	89.3077
			33.8538	128.718
			33.8757	177.005
			33.8978	222.051
			33.9198	262.277
			33.9419	280.031
			33.9638	303.37
			33.9896	333.061
			34.0114	351.733
			34.0335	357.433
			34.0556	350.159
			34.0777	331.097
			34.0995	296.44
			34.1216	257.512
			34.1472	217.539
			34.1693	198.328
			34.1913	170.757
			34.2134	130.322
			34.2353	95.1238
			34.2574	62.2459
			34.2794	35.6455
			34.305	17.7286
			34.3271	8.85675
			34.3492	4.70023
			34.371	3.39872
			34.3931	3.10781
			34.4152	3.19078
			34.437	3.35725
			34.4591	3.3224
			34.4849	3.21185
			34.5068	2.99206
			34.5289	2.69004
			34.5509	2.43516
			34.5728	2.12568
			34.5949	1.77745
			34.6169	1.45771
			34.6425	0.97757
			34.6646	0.36713
			34.6867	0.04833
			34.7085	-0.1009
			34.7306	1.84501
			34.7527	9.07518
			34.7748	25.8003
			34.8004	57.0792
			34.8225	94.0296
			34.8443	135.461
			34.8664	182.603
			34.8884	228.712
			34.9105	268.124
			34.9324	287.254
			34.9582	312.03
			34.98	340.6
			35.0021	358.991
			35.0242	363.213
			35.0463	354.869
			35.0681	333.776
			35.0902	299.45
			35.1156	259.141
			35.1374	219.732
			35.1595	198.867
			35.1816	169.286
			35.2034	129.609
			35.2255	93.48
			35.2513	60.9575
			35.2732	34.4457
			35.2953	16.8698
			35.3173	8.38005
			35.3392	4.56998
			35.3612	3.36563
			35.3833	3.13863
			35.4089	3.20902
			35.431	3.29585
			35.4531	3.26652
			35.4749	3.14491
			35.497	2.98219
			35.5191	2.7212
			35.5412	2.47116
			35.5668	2.17328
			35.5888	1.77713
			35.6107	1.48408
			35.6328	1.00963
			35.6548	0.44817
			35.6769	0.13402
			35.6988	0.05333
			35.7246	2.04332
			35.7464	9.43491
			35.7685	26.8798
			35.7906	58.9189
			35.8127	96.0871
			35.8345	137.911
			35.8566	184.355
			35.8822	232.717
			35.9043	273.162
			35.9263	291.953
			35.9484	313.691
			35.9703	345.335
			35.9924	363.466
			36.0144	368.515
			36.04	361.2
			36.0621	340.675
			36.0842	307.449
			36.106	265.363
			36.1281	225.049
			36.1502	204.632
			36.172	178.856
			36.1979	135.68
			36.2199	99.9441
			36.2418	65.8736
			36.2639	37.5866
			36.2859	18.41
			36.3078	8.89959
			36.3299	4.80327
			36.3555	3.36199
			36.3775	3.03313
			36.3996	3.06262
			36.4217	3.17392
			36.4435	3.17044
			36.4656	3.06734
			36.4877	2.84573
			36.5133	2.62204
			36.5354	2.32573
			36.5575	2.01317
			36.5793	1.66086
			36.6014	1.3693
			36.6234	0.93707
			36.6455	0.38293
			36.6711	0.04221
			36.6932	-0.08413
			36.715	1.61043
			36.7371	8.63457
			36.7592	24.276
			36.7813	54.9993
			36.8031	91.3182
			36.829	131.925
			36.8508	181.675
			36.8729	228.075
			36.895	268.7
			36.917	287.377
			36.9389	305.083
			36.9609	335.951
			36.9866	356.706
			37.0086	361.92
			37.0307	355.722
			37.0528	337.502
			37.0746	302.357
			37.0967	262.205
			37.1188	221.849
			37.1444	201.613
			37.1665	180.755
			37.1885	139.369
			37.2104	101.606
			37.2315	69.3366
			37.2538	41.1998
			37.2797	20.109
			37.3015	9.48875
			37.3236	5.09441
			37.3457	3.43361
			37.3675	3.04546
			37.3896	3.07974
			37.4117	3.21381
			37.4373	3.21868
			37.4594	3.10525
			37.4814	2.89533
			37.5033	2.65747
			37.5254	2.37563
			37.5474	2.07312
			37.5695	1.74097
			37.5951	1.41824
			37.6172	1.01388
			37.639	0.46549
			37.6611	0.10925
			37.6832	-0.10621
			37.7053	1.33983
			37.7271	7.06377
			37.7529	21.68
			37.7748	50.9425
			37.7969	86.6758
			37.8189	126.101
			37.841	175.768
			37.8629	219.518
			37.8849	260.192
			37.9105	280.461
			37.9326	301.168
			37.9547	333.476
			37.9768	353.89
			37.9986	360.185
			38.0207	354.74
			38.0428	336.977
			38.0684	301.995
			38.0904	264.728
			38.1125	224.915
			38.1344	203.237
			38.1564	179.124
			38.1785	136.43
			38.2006	99.8332
			38.2225	67.3597
			38.2483	38.8515
			38.2701	19.1053
			38.2922	9.39729
			38.3143	5.01156
			38.3361	3.45994
			38.3582	3.06863
			38.3803	3.10743
			38.4059	3.2048
			38.428	3.203
			38.45	3.12433
			38.4719	2.93791
			38.494	2.69989
			38.516	2.4108
			38.5381	2.14215
			38.5637	1.81083
			38.5858	1.48741
			38.6076	1.05062
			38.6297	0.48582
			38.6518	0.12738
			38.6739	-0.07508
			38.6957	1.39471
			38.7216	7.48557
			38.7434	23.1944
			38.7655	53.0374
			38.7876	89.1926
			38.8096	128.856
			38.8315	179.376
			38.8535	224.188
			38.8792	266.251
			38.9012	287.729
			38.9233	310.139
			38.9454	340.555
			38.9672	359.964
			38.9893	366.407
			39.0114	360.6
			39.037	342.352
			39.0591	306.487
			39.0811	268.156
			39.103	226.797
			39.1251	203.63
			39.1471	177.285
			39.1692	136.441
			39.1948	100.406
			39.2169	66.8357
			39.2387	38.0849
			39.2608	18.6871
			39.2829	9.289
			39.305	4.94495
			39.3268	3.40308
			39.3526	3.11145
			39.3745	3.14259
			39.3966	3.17679
			39.4186	3.1584
			39.4407	3.08145
			39.4626	2.87129
			39.4884	2.64003
			39.514	2.37157
			39.5361	2.12948
			39.5579	1.80034
			39.58	1.47435
			39.6021	1.04686
			39.6242	0.536
			39.646	0.07943
			39.6718	1.14621
			39.6937	1.95193
			39.7158	7.62179
			39.7378	35.8101
			39.7599	97.5568
			39.7818	204.467
			39.8038	329.976
			39.8294	474.414
			39.8515	623.363
			39.8736	779.883
			39.8957	909.482
			39.9175	969.082
			39.9396	1062.8
			39.9617	1153.5
			39.9873	1212.36
			40.0093	1222.63
			40.0314	1190.3
			40.0533	1112.36
			40.0753	1002.52
			40.0974	863.961
			40.1193	733.503
			40.1451	668.251
			40.1672	555.611
			40.189	425.865
			40.2111	303.082
			40.2332	195.066
			40.255	108.896
			40.2771	53.1568
			40.3029	26.0518
			40.3248	15.1758
			40.3469	11.1541
			40.3689	10.4802
			40.3908	10.5666
			40.4128	10.6324
			40.4349	10.4446
			40.4605	10.0902
			40.4826	9.41824
			40.5047	8.51243
			40.5265	7.80526
			40.5486	6.8352
			40.5707	5.66935
			40.5928	4.70553
			40.6184	3.31929
			40.6404	1.74401
			40.6623	0.6754
			40.6844	0.09066
			40.7064	5.55905
			40.7285	29.2018
			40.7504	84.1478
			40.7762	186.396
			40.798	309.339
			40.8201	444.607
			40.8422	602.515
			40.8643	751.594
			40.8861	889.348
			40.9082	952.192
			40.9338	1036.24
			40.9559	1136.64
			40.9779	1198.39
			41	1216.13
			41.0219	1190.65
			41.044	1123.99
			41.066	1009.85
			41.0916	881.213
			41.1137	744.867
			41.1358	676.951
			41.1576	577.774
			41.1797	440.034
			41.2018	320.469
			41.2236	209.141
			41.2495	118.184
			41.2715	57.5808
			41.2934	29.6593
			41.3155	15.9918
			41.3375	11.2383
			41.3594	10.3799
			41.3815	10.5459
			41.4073	10.8417
			41.4291	10.7117
			41.4512	10.3592
			41.4733	9.79004
			41.4951	8.85709
			41.5172	7.97581
			41.5393	7.05989
			41.5614	5.88896
			41.587	4.89824
			41.6091	3.41279
			41.6309	1.74693
			41.653	0.77894
			41.675	0.21322
			41.6971	6.37593
			41.719	31.642
			41.7448	87.6559
			41.7666	190.235
			41.7887	315.973
			41.8108	456.503
			41.8329	615.176
			41.8547	766.291
			41.8768	902.571
			41.9024	962.652
			41.9245	1049.06
			41.9466	1148.92
			41.9686	1209.94
			41.9905	1227.4
			42.0126	1198.54
			42.0346	1126.42
			42.0602	1010.97
			42.0823	879.413
			42.1044	743.521
			42.1262	678.255
			42.1483	575.648
			42.1704	437.103
			42.1922	316.889
			42.2181	204.395
			42.2401	115.227
			42.262	56.8805
			42.2841	28.208
			42.3062	14.9636
			42.328	10.727
			42.3501	10.2487
			42.3759	10.484
			42.3978	10.8453
			42.4198	10.7928
			42.4419	10.3856
			42.4637	9.82283
			42.4858	8.94425
			42.5079	8.16077
			42.5335	7.15072
			42.5556	5.92135
			42.5777	4.61102
			42.5995	3.21572
			42.6216	1.51541
			42.6437	0.49621
			42.6657	0.02251
			42.6913	6.64773
			42.7134	33.3008
			42.7353	90.4406
			42.7573	194.723
			42.7794	321.219
			42.8015	459.167
			42.8233	615.34
			42.8492	767.667
			42.871	900.063
			42.8931	965.099
			42.9152	1054.88
			42.9372	1150.92
			42.9591	1210.85
			42.9812	1225.84
			43.0068	1194.72
			43.0288	1123.48
			43.0509	1009.77
			43.073	876.868
			43.0949	744.876
			43.1169	674.112
			43.139	566.909
			43.1646	431.965
			43.1867	311.812
			43.2088	200.808
			43.2306	113.772
			43.2527	56.468
			43.2748	27.7326
			43.2968	14.7186
			43.3224	10.4332
			43.3445	9.79116
			43.3664	10.0959
			43.3884	10.3132
			43.4105	10.2846
			43.4324	9.80534
			43.4544	9.25694
			43.4803	8.46015
			43.5021	7.78537
			43.5242	6.93076
			43.5463	5.8535
			43.5681	4.90592
			43.5902	3.45497
			43.6123	1.81539
			43.6379	0.67257
			43.66	0.01566
			43.682	5.10105
			43.7039	27.3654
			43.7259	78.3971
			43.748	179.483
			43.7701	298.478
			43.7957	430.907
			43.8178	592.987
			43.8396	739.829
			43.8617	875.751
			43.8838	943.088
			43.9059	987.268
			43.9277	1082.75
			43.9535	1157.82
			43.9754	1174.76
			43.9975	1158.23
			44.0195	1102.29
			44.0416	990.512
			44.0635	865.923
			44.0855	732.137
			44.1111	659.342
			44.1332	607.383
			44.1553	481.449
			44.1774	350.672
			44.1992	247.375
			44.2213	151.158
			44.2434	77.5911
			44.269	37.9697
			44.291	18.5752
			44.3131	11.2408
			44.335	9.69318
			44.357	9.69046
			44.3791	10.1225
			44.4012	10.5457
			44.4268	10.2006
			44.4489	9.79348
			44.4707	9.15661
			44.4928	8.30613
			44.5149	7.66333
			44.5369	6.74069
			44.5588	5.73332
			44.5846	4.61222
			44.6065	2.99979
			44.6285	1.37085
			44.6506	0.65787
			44.6727	2.41267
			44.6945	12.8399
			44.7166	50.0379
			44.7422	130.016
			44.7643	246.852
			44.7864	381.43
			44.8085	534.496
			44.8303	683.06
			44.8524	822.823
			44.8745	911.198
			44.9001	954.521
			44.9221	1053.33
			44.9442	1134.03
			44.9661	1167.87
			44.9881	1159.1
			45.0102	1108.68
			45.0321	1010.62
			45.0579	890.036
			45.0797	757.263
[truncated: 1,553 more rows]

## Sheet: Fig. 3f
					-0.01263	1.11115	0	0.00822	0	8.10219e-07
					0.01375	1.65397	0.0247	3.54624	0.01921	23.8632
					0.03985	2.39734	0.05214	11.162	0.04055	32.7472
					0.06622	3.43973	0.07958	15.0008	0.05976	62.9365
					0.0926	4.54397	0.10428	18.5894	0.0811	97.5178
					0.11869	5.67009	0.13173	21.7325	0.10244	111.937
					0.14956	5.63021	0.15642	24.1375	0.12165	253.269
					0.17594	6.70797	0.18387	30.3777	0.14299	327.437
					0.20203	7.79025	0.21131	38.3915	0.1622	346.005
					0.22841	9.69901	0.23601	48.7486	0.18354	562.716
					0.2531	12.5556	0.26345	53.5877	0.20488	699.469
					0.28088	16.5229	0.28815	96.7029	0.22409	859.251
					0.30726	21.5836	0.31559	116.044	0.24543	1087.55
					0.33784	28.4923	0.34029	136.601	0.26463	1633.53
					0.38162	37.8394	0.36773	230.245	0.28598	2370.65
					0.40799	47.5811	0.39518	323.346	0.30732	3975.16
					0.47365	58.6681	0.41988	455.385	0.32652	5886.28
					0.50676	72.0355	0.44732	568.734	0.34787	9516.96
					0.53735	92.8109	0.47202	771.533	0.37293	15781.3
					0.56934	113.515	0.49946	1073.05
					0.6002	130.322	0.52965	1410.66
					0.62967	157.787	0.55709	1801.76
					0.66474	175.43	0.58179	2427.2
					0.69112	190.067	0.60923	3111.41
					0.71721	233.553	0.63667	4062.6
					0.74808	287.42	0.65863	5070.71
					0.77867	330.066
					0.81093	397.405
					0.85432	480.944
					0.89147	617.405
					0.91756	710.297
					0.94394	850.184
					0.97452	1007.91
					0.99753	1125.51
					1.02559	1302.98
					1.05197	1503.42
					1.07835	1704.4
					1.11033	2057.57
					1.13362	2434.06
					1.15972	2813.77

[truncated: 12 more sheets: Fig. 3g, Fig. 3h, Fig. 4a, Fig. 4b, Fig. 4c, Fig. 5k, Fig. 5m, Fig. 5l, Fig. 5n, Fig. 6b, Fig. 6d, Fig. 6e]
